# Supplementary material for: 2-Amino-6-methyl-4,5,6,7-tetra­hydro-1-benzothio­phene-3-carbonitrile
Source: Acta Crystallogr Sect E Struct Rep Online. 2011 Feb 23;67(Pt 3):o699. doi: 10.1107/S1600536811006076 (PMC3051984; doi:10.1107/S1600536811006076)
Supplement: Supplementary file 1 [file e-67-0o699-sup1.cif]

##############################################################################
###                                                                        ###
###        Electronic paper (Acta Crystallographica Section E)             ###
###                                                                        ###
##############################################################################
#                                                                            #
# This CIF contains the data in a paper accepted for publication in Acta     #
# Crystallographica Section E. It conforms to the requirements of Notes      #
# for Authors for Section E, and has been peer reviewed under the auspices   #
# of the IUCr Commission on Journals.                                        #
#                                                                            #
# Full details of the Crystallographic Information File format               #
# are given in the paper "The Crystallographic Information File (CIF):       #
# a New Standard Archive File for Crystallography" by S. R. Hall, F. H.      #
# Allen and I. D. Brown [Acta Cryst. (1991), A47, 655-685].                  #
#                                                                            #
# The current version of the core CIF dictionary is obtainable from          #
# ftp://ftp.iucr.org/pub/cif_core.dic. The current version number is 2.4.    #
#                                                                            #
# Software is freely available for graphical display of the structure(s) in  #
# this CIF.  For information consult the CIF home page http://www.iucr.org/  #
# cif/home.html                                                              #
#                                                                            #
# This file may be used for bona fide research purposes within the           #
# scientific community so long as proper attribution is given to the journal # 
# article from which it was obtained.                                        #
#                                                                            #
##############################################################################
                                             
data_global
_audit_creation_method     'PLATON <TABLE ACC> option'
_journal_date_recd_electronic     2011-01-25
_journal_date_accepted     2011-02-17
_journal_name_full     'Acta Crystallographica, Section E'
_journal_year     2011
_journal_volume     67
_journal_issue      3
_journal_page_first     o699
_journal_page_last     o699
_journal_paper_category     QO
_journal_coeditor_code     PV2384
_publ_contact_author_name
;
 'Noor Shahina Begum'
;
_publ_contact_author_address
;
 Department of Studies in Chemistry
 Bangalore University
 Bangalore,560001
 India
;
_publ_contact_author_email     'noorsb@rediffmail.com'
_publ_contact_author_fax     '(91) 80 2296 1331'
_publ_contact_author_phone     '(91) 80 2296 1344'
_publ_section_title
;
2-Amino-6-methyl-4,5,6,7-tetrahydro-1-benzothiophene-3-carbonitrile
;
loop_
    _publ_author_name
    _publ_author_address
    'Mohamed Ziaulla'
;
 Department of Studies in Chemistry
 Bangalore University
 Bangalore 560 001
 India
;
    'Afshan Banu'
;
 Department of Studies in Chemistry
 Bangalore University
 Bangalore 560 001
 India
;
    'Noor Shahina Begum'
;
 Department of Studies in Chemistry
 Bangalore University
 Bangalore 560 001
 India
;
    'Shridhar I. Panchamukhi'
;
Department of Chemistry
Karnatak University
Dharwad 580 003
India
;
    'I. M. Khazi'
;
Department of Chemistry
Karnatak University
Dharwad 580 003
India
;
data_I
_chemical_name_systematic
;
2-Amino-6-methyl-4,5,6,7-tetrahydro-1-benzothiophene-3-carbonitrile
;
_chemical_name_common     ?
_chemical_formula_moiety     'C10 H12 N2 S'
_chemical_formula_sum     'C10 H12 N2 S'
_chemical_formula_structural     ?
_chemical_formula_iupac     'C10 H12 N2 S'
_chemical_formula_weight     192.29
_chemical_melting_point     ?
_symmetry_cell_setting     monoclinic
_symmetry_space_group_name_H-M     'P 21/c'
_symmetry_space_group_name_Hall     '-P 2ybc'
loop_
    _symmetry_equiv_pos_as_xyz
    'x, y, z'
    '-x, y+1/2, -z+1/2'
    '-x, -y, -z'
    'x, -y-1/2, z-1/2'
_cell_length_a     9.0415(2)
_cell_length_b     8.3294(2)
_cell_length_c     13.1283(3)
_cell_angle_alpha     90.00
_cell_angle_beta     90.169(2)
_cell_angle_gamma     90.00
_cell_volume     988.69(4)
_cell_formula_units_Z     4
_cell_measurement_reflns_used     2441
_cell_measurement_theta_min     2.90
_cell_measurement_theta_max     29.22
_cell_measurement_temperature     123(2)
_exptl_crystal_description     'block'
_exptl_crystal_colour     'yellow'
_exptl_crystal_size_max     0.16
_exptl_crystal_size_mid     0.16
_exptl_crystal_size_min     0.14
_exptl_crystal_density_diffrn     1.292
_exptl_crystal_density_meas     ?
_exptl_crystal_density_method     'not measured'
_exptl_crystal_F_000     408
_exptl_absorpt_coefficient_mu     0.281
_exptl_absorpt_correction_type     multi-scan
_exptl_absorpt_process_details     '(SADABS; Bruker, 1998)'
_exptl_absorpt_correction_T_min     0.9565
_exptl_absorpt_correction_T_max     0.9618
_exptl_special_details
;
The compound was synthesized by following the procedure given in NitinKumar
<i>et al.</i>, (2009)
;
_diffrn_ambient_temperature     123(2)
_diffrn_radiation_type     MoK\a
_diffrn_radiation_wavelength     0.71073
_diffrn_radiation_source     'Enhance (Mo) X-ray Source'
_diffrn_radiation_monochromator     graphite
_diffrn_measurement_device_type     'Bruker SMART APEX CCD detector'
_diffrn_measurement_method     \w
_diffrn_detector_area_resol_mean     ?
_diffrn_reflns_number     11284
_diffrn_reflns_av_R_equivalents     0.0386
_diffrn_reflns_av_sigmaI/netI     0.0401
_diffrn_reflns_theta_min     2.90
_diffrn_reflns_theta_max     29.22
_diffrn_reflns_theta_full     25.00
_diffrn_measured_fraction_theta_max     0.910
_diffrn_measured_fraction_theta_full     0.999
_diffrn_reflns_limit_h_min     -11
_diffrn_reflns_limit_h_max     12
_diffrn_reflns_limit_k_min     -11
_diffrn_reflns_limit_k_max     10
_diffrn_reflns_limit_l_min     -17
_diffrn_reflns_limit_l_max     16
_diffrn_standards_number     ?
_diffrn_standards_interval_count     ?
_diffrn_standards_interval_time     ?
_diffrn_standards_decay_%     ?
_refine_special_details
;
Refinement of <i>F</i>^2^ against ALL reflections. The weighted <i>R</i>-factor
<i>wR</i> and goodness of fit <i>S</i> are based on <i>F</i>^2^, conventional
<i>R</i>-factors <i>R</i> are based on <i>F</i>, with <i>F</i> set to zero for
negative <i>F</i>^2^. The threshold expression of <i>F</i>^2^ >
2\s(<i>F</i>^2^) is used only for calculating <i>R</i>-factors(gt) <i>etc</i>.
and is not relevant to the choice of reflections for refinement.
<i>R</i>-factors based on <i>F</i>^2^ are statistically about twice as large
as those based on <i>F</i>, and <i>R</i>- factors based on ALL data will be
even larger.
;
_reflns_number_total     2441
_reflns_number_gt     1878
_reflns_threshold_expression     I>2\s(I)
_refine_ls_structure_factor_coef     Fsqd
_refine_ls_matrix_type     full
_refine_ls_R_factor_all     0.0574
_refine_ls_R_factor_gt     0.0403
_refine_ls_wR_factor_gt     0.1024
_refine_ls_wR_factor_ref     0.1074
_refine_ls_goodness_of_fit_ref     1.067
_refine_ls_restrained_S_all     1.067
_refine_ls_number_reflns     2441
_refine_ls_number_parameters     127
_refine_ls_number_restraints     0
_refine_ls_hydrogen_treatment     constr
_refine_ls_weighting_scheme     calc
_refine_ls_weighting_details
         'calc w=1/[\s^2^(Fo^2^)+(0.0536P)^2^+0.2028P] where P=(Fo^2^+2Fc^2^)/3'
_atom_sites_solution_hydrogens     geom
_atom_sites_solution_primary     direct
_atom_sites_solution_secondary     difmap
_refine_ls_shift/su_max     0.001
_refine_ls_shift/su_mean     0.000
_refine_diff_density_max     0.392
_refine_diff_density_min     -0.299
_refine_ls_extinction_method     none
_refine_ls_extinction_coef     ?
loop_
    _atom_type_symbol
    _atom_type_description
    _atom_type_scat_dispersion_real
    _atom_type_scat_dispersion_imag
    _atom_type_scat_source
    'C' 'C' 0.0033 0.0016
                         'International Tables Vol C Tables 4.2.6.8 and 6.1.1.4'
    'H' 'H' 0.0000 0.0000
                         'International Tables Vol C Tables 4.2.6.8 and 6.1.1.4'
    'N' 'N' 0.0061 0.0033
                         'International Tables Vol C Tables 4.2.6.8 and 6.1.1.4'
    'S' 'S' 0.1246 0.1234
                         'International Tables Vol C Tables 4.2.6.8 and 6.1.1.4'
_computing_data_collection     'SMART (Bruker, 1998)'
_computing_cell_refinement     'SAINT-Plus (Bruker, 1998)'
_computing_data_reduction     'SAINT-Plus (Bruker, 1998)'
_computing_structure_solution     'SHELXS97 (Sheldrick, 2008)'
_computing_structure_refinement     'SHELXL97 (Sheldrick, 2008)'
_computing_molecular_graphics     'CAMERON (Watkin <i>et al.</i>, 1996)'
_computing_publication_material     'WinGX (Farrugia, 1999)'
loop_
    _atom_site_type_symbol
    _atom_site_label
    _atom_site_fract_x
    _atom_site_fract_y
    _atom_site_fract_z
    _atom_site_U_iso_or_equiv
    _atom_site_adp_type
    _atom_site_calc_flag
    _atom_site_refinement_flags
    _atom_site_occupancy
    _atom_site_disorder_assembly
    _atom_site_disorder_group
    S S1 0.68698(5) 0.02703(5) 0.34885(3) 0.02519(15) Uani d . 1 . .
    N N1 0.5603(2) -0.40456(18) 0.60740(11) 0.0378(4) Uani d . 1 . .
    N N2 0.54766(17) -0.25706(17) 0.33230(10) 0.0292(4) Uani d . 1 . .
    H H2A 0.5129 -0.3480 0.3565 0.035 Uiso calc R 1 . .
    H H2B 0.5362 -0.2336 0.2674 0.035 Uiso calc R 1 . .
    C C1 0.5991(2) -0.3000(2) 0.55684(12) 0.0263(4) Uani d . 1 . .
    C C2 0.64719(19) -0.16794(19) 0.49726(12) 0.0224(4) Uani d . 1 . .
    C C3 0.61829(18) -0.15372(19) 0.39455(12) 0.0217(3) Uani d . 1 . .
    C C4 0.75534(19) 0.0810(2) 0.46849(12) 0.0251(4) Uani d . 1 . .
    C C5 0.72696(19) -0.0328(2) 0.53858(12) 0.0236(4) Uani d . 1 B .
    C C6 0.7762(2) -0.0180(2) 0.64700(13) 0.0303(4) Uani d . 1 . .
    H H6A 0.8312 -0.1158 0.6670 0.036 Uiso calc R 1 A 1
    H H6B 0.6885 -0.0088 0.6916 0.036 Uiso calc R 1 A 1
    C C7 0.8734(3) 0.1266(3) 0.66129(16) 0.0514(6) Uani d . 1 B 1
    H H7A 0.8688 0.1572 0.7341 0.062 Uiso calc PR 0.650(3) C 1
    H H7B 0.9764 0.0931 0.6474 0.062 Uiso calc PR 0.650(3) C 1
    C C8 0.8387(2) 0.2343(2) 0.48637(13) 0.0328(4) Uani d . 1 B 1
    H H8A 0.7892 0.3236 0.4500 0.039 Uiso calc PR 0.650(3) C 1
    H H8B 0.9405 0.2241 0.4596 0.039 Uiso calc PR 0.650(3) C 1
    C C9A 0.8440(3) 0.2705(3) 0.6012(2) 0.0296(5) Uani d P 0.650(3) B 1
    H H9AA 0.7434 0.3094 0.6209 0.036 Uiso calc PR 0.650(3) C 1
    C C10A 0.9518(5) 0.4053(5) 0.6248(3) 0.0429(10) Uani d P 0.650(3) B 1
    H H10A 0.9544 0.4241 0.6985 0.064 Uiso calc PR 0.650(3) C 1
    H H10B 0.9199 0.5034 0.5900 0.064 Uiso calc PR 0.650(3) C 1
    H H10C 1.0508 0.3753 0.6013 0.064 Uiso calc PR 0.650(3) C 1
    H H7C 0.8128 0.2072 0.6977 0.062 Uiso calc PR 0.350(3) C 2
    H H7D 0.9527 0.0937 0.7091 0.062 Uiso calc PR 0.350(3) C 2
    H H8C 0.7690 0.3238 0.4988 0.039 Uiso calc PR 0.350(3) C 2
    H H8D 0.8997 0.2611 0.4262 0.039 Uiso calc PR 0.350(3) C 2
    C C9B 0.9414(6) 0.2065(6) 0.5837(4) 0.0296(5) Uani d P 0.350(3) B 2
    H H9BA 1.0221 0.1334 0.5601 0.036 Uiso calc PR 0.350(3) C 2
    C C10B 1.0183(9) 0.3644(11) 0.6111(7) 0.0429(10) Uani d P 0.350(3) B 2
    H H10D 0.9449 0.4508 0.6140 0.064 Uiso calc PR 0.350(3) C 2
    H H10E 1.0924 0.3897 0.5592 0.064 Uiso calc PR 0.350(3) C 2
    H H10F 1.0669 0.3537 0.6775 0.064 Uiso calc PR 0.350(3) C 2
loop_
    _atom_site_aniso_label
    _atom_site_aniso_U_11
    _atom_site_aniso_U_22
    _atom_site_aniso_U_33
    _atom_site_aniso_U_12
    _atom_site_aniso_U_13
    _atom_site_aniso_U_23
    S1 0.0327(3) 0.0257(2) 0.0171(2) -0.00706(18) -0.00294(16) 0.00388(16)
    N1 0.0684(12) 0.0241(8) 0.0207(8) -0.0089(8) -0.0066(7) 0.0026(6)
    N2 0.0453(9) 0.0247(8) 0.0175(7) -0.0093(7) -0.0035(6) 0.0003(6)
    C1 0.0395(10) 0.0207(8) 0.0187(8) -0.0005(7) -0.0035(7) -0.0027(7)
    C2 0.0287(9) 0.0203(8) 0.0183(8) 0.0000(7) -0.0001(6) 0.0010(6)
    C3 0.0241(8) 0.0207(8) 0.0203(8) -0.0003(6) 0.0011(6) 0.0004(6)
    C4 0.0296(9) 0.0270(9) 0.0185(8) -0.0053(7) -0.0033(7) 0.0010(7)
    C5 0.0263(9) 0.0243(8) 0.0202(8) -0.0017(7) -0.0011(7) 0.0004(7)
    C6 0.0427(11) 0.0294(9) 0.0189(9) -0.0041(8) -0.0057(7) 0.0030(7)
    C7 0.0744(17) 0.0471(13) 0.0327(11) -0.0244(12) -0.0248(11) 0.0067(9)
    C8 0.0418(11) 0.0330(10) 0.0237(9) -0.0159(8) -0.0040(8) 0.0028(7)
    C9A 0.0321(14) 0.0302(13) 0.0265(12) -0.0074(10) -0.0027(11) -0.0028(10)
    C10A 0.047(3) 0.052(2) 0.0294(16) -0.029(2) -0.0007(19) -0.0052(15)
    C7A 0.0744(17) 0.0471(13) 0.0327(11) -0.0244(12) -0.0248(11) 0.0067(9)
    C8A 0.0418(11) 0.0330(10) 0.0237(9) -0.0159(8) -0.0040(8) 0.0028(7)
    C9B 0.0321(14) 0.0302(13) 0.0265(12) -0.0074(10) -0.0027(11) -0.0028(10)
    C10B 0.047(3) 0.052(2) 0.0294(16) -0.029(2) -0.0007(19) -0.0052(15)
_geom_special_details
;
All s.u.'s (except the s.u. in the dihedral angle between two l.s. planes) are
estimated using the full covariance matrix. The cell s.u.'s are taken into
account individually in the estimation of s.u.'s in distances, angles and
torsion angles; correlations between s.u.'s in cell parameters are only used
when they are defined by crystal symmetry. An approximate (isotropic)
treatment of cell s.u.'s is used for estimating s.u.'s involving l.s. planes.
;
loop_
    _geom_bond_atom_site_label_1
    _geom_bond_atom_site_label_2
    _geom_bond_site_symmetry_2
    _geom_bond_distance
    _geom_bond_publ_flag
    S1 C3 . 1.7363(16) ?
    S1 C4 . 1.7451(17) ?
    N1 C1 . 1.150(2) ?
    N2 C3 . 1.347(2) ?
    N2 H2A . 0.8800 ?
    N2 H2B . 0.8800 ?
    C1 C2 . 1.419(2) ?
    C2 C3 . 1.378(2) ?
    C2 C5 . 1.442(2) ?
    C4 C5 . 1.346(2) ?
    C4 C8 . 1.501(2) ?
    C5 C6 . 1.495(2) ?
    C6 C7 . 1.502(3) ?
    C6 H6A . 0.9900 ?
    C6 H6B . 0.9900 ?
    C7 C9A . 1.459(3) ?
    C7 H7A . 0.9900 ?
    C7 H7B . 0.9900 ?
    C8 C9A . 1.538(3) ?
    C8 H8A . 0.9900 ?
    C8 H8B . 0.9900 ?
    C9A C10A . 1.519(5) ?
    C9A H9AA . 1.0000 ?
    C10A H10A . 0.9800 ?
    C10A H10B . 0.9800 ?
    C10A H10C . 0.9800 ?
    C9B C10B . 1.530(10) ?
    C9B H9BA . 1.0000 ?
    C10B H10D . 0.9800 ?
    C10B H10E . 0.9800 ?
    C10B H10F . 0.9800 ?
loop_
    _geom_angle_atom_site_label_1
    _geom_angle_atom_site_label_2
    _geom_angle_atom_site_label_3
    _geom_angle_site_symmetry_1
    _geom_angle_site_symmetry_3
    _geom_angle
    _geom_angle_publ_flag
    C3 S1 C4 . . 92.20(8) ?
    C3 N2 H2A . . 120.0 ?
    C3 N2 H2B . . 120.0 ?
    H2A N2 H2B . . 120.0 ?
    N1 C1 C2 . . 178.19(17) ?
    C3 C2 C1 . . 123.28(15) ?
    C3 C2 C5 . . 113.22(14) ?
    C1 C2 C5 . . 123.47(14) ?
    N2 C3 C2 . . 128.84(15) ?
    N2 C3 S1 . . 120.93(12) ?
    C2 C3 S1 . . 110.22(12) ?
    C5 C4 C8 . . 126.07(15) ?
    C5 C4 S1 . . 111.48(13) ?
    C8 C4 S1 . . 122.42(12) ?
    C4 C5 C2 . . 112.86(15) ?
    C4 C5 C6 . . 122.40(15) ?
    C2 C5 C6 . . 124.73(15) ?
    C5 C6 C7 . . 110.93(15) ?
    C5 C6 H6A . . 109.5 ?
    C7 C6 H6A . . 109.5 ?
    C5 C6 H6B . . 109.5 ?
    C7 C6 H6B . . 109.5 ?
    H6A C6 H6B . . 108.0 ?
    C9A C7 C6 . . 119.06(19) ?
    C9A C7 H7A . . 107.6 ?
    C6 C7 H7A . . 107.6 ?
    C9A C7 H7B . . 107.6 ?
    C6 C7 H7B . . 107.6 ?
    H7A C7 H7B . . 107.0 ?
    C4 C8 C9A . . 109.52(16) ?
    C4 C8 H8A . . 109.8 ?
    C9A C8 H8A . . 109.8 ?
    C4 C8 H8B . . 109.8 ?
    C9A C8 H8B . . 109.8 ?
    H8A C8 H8B . . 108.2 ?
    C7 C9A C10A . . 112.4(3) ?
    C7 C9A C8 . . 112.0(2) ?
    C10A C9A C8 . . 111.3(2) ?
    C7 C9A H9AA . . 106.9 ?
    C10A C9A H9AA . . 106.9 ?
    C8 C9A H9AA . . 106.9 ?
    C10B C9B H9BA . . 105.4 ?
    C9B C10B H10D . . 109.5 ?
    C9B C10B H10E . . 109.5 ?
    H10D C10B H10E . . 109.5 ?
    C9B C10B H10F . . 109.5 ?
    H10D C10B H10F . . 109.5 ?
    H10E C10B H10F . . 109.5 ?
loop_
    _geom_torsion_atom_site_label_1
    _geom_torsion_atom_site_label_2
    _geom_torsion_atom_site_label_3
    _geom_torsion_atom_site_label_4
    _geom_torsion_site_symmetry_1
    _geom_torsion_site_symmetry_2
    _geom_torsion_site_symmetry_3
    _geom_torsion_site_symmetry_4
    _geom_torsion
    _geom_torsion_publ_flag
    C1 C2 C3 N2 . . . . -2.3(3) ?
    C5 C2 C3 N2 . . . . 179.55(17) ?
    C1 C2 C3 S1 . . . . 177.36(14) ?
    C5 C2 C3 S1 . . . . -0.78(19) ?
    C4 S1 C3 N2 . . . . -179.86(15) ?
    C4 S1 C3 C2 . . . . 0.45(13) ?
    C3 S1 C4 C5 . . . . 0.01(14) ?
    C3 S1 C4 C8 . . . . 178.33(16) ?
    C8 C4 C5 C2 . . . . -178.70(17) ?
    S1 C4 C5 C2 . . . . -0.5(2) ?
    C8 C4 C5 C6 . . . . 0.6(3) ?
    S1 C4 C5 C6 . . . . 178.83(14) ?
    C3 C2 C5 C4 . . . . 0.8(2) ?
    C1 C2 C5 C4 . . . . -177.32(17) ?
    C3 C2 C5 C6 . . . . -178.44(17) ?
    C1 C2 C5 C6 . . . . 3.4(3) ?
    C4 C5 C6 C7 . . . . -6.7(3) ?
    C2 C5 C6 C7 . . . . 172.46(19) ?
    C5 C6 C7 C9A . . . . 34.4(3) ?
    C5 C4 C8 C9A . . . . -18.3(3) ?
    S1 C4 C8 C9A . . . . 163.68(16) ?
    C6 C7 C9A C10A . . . . 179.9(3) ?
    C6 C7 C9A C8 . . . . -53.9(3) ?
    C4 C8 C9A C7 . . . . 42.0(3) ?
    C4 C8 C9A C10A . . . . 168.8(3) ?
loop_
    _geom_hbond_atom_site_label_D
    _geom_hbond_atom_site_label_H
    _geom_hbond_atom_site_label_A
    _geom_hbond_site_symmetry_A
    _geom_hbond_distance_DH
    _geom_hbond_distance_HA
    _geom_hbond_distance_DA
    _geom_hbond_angle_DHA
    N2 H2A N1 3_646 0.88 2.22 3.087(2) 170
    N2 H2B N1 4 0.88 2.41 3.247(2) 160
