# Supplementary material for: 2-Amino-6-methyl-4,5,6,7-tetra­hydro-1-benzothio­phene-3-carbonitrile
Source: Acta Crystallogr Sect E Struct Rep Online. 2011 Feb 23;67(Pt 3):o699. doi: 10.1107/S1600536811006076 (PMC3051984; doi:10.1107/S1600536811006076)
Supplement: Supplementary file 2 [file e-67-0o699-Isup2.hkl]

#
# h,k,l, Fc-squared, Fo-squared, sigma(Fo-squared) and status flag
#
data_I
_shelx_title ' I         P 21/c       R = 0.04'
_shelx_refln_list_code          4
_shelx_F_calc_maximum      138.53
_exptl_crystal_F_000       408.00
_reflns_d_resolution_high  0.7279
 
loop_
 _symmetry_equiv_pos_as_xyz
 'x, y, z'
 '-x, y+1/2, -z+1/2'
 '-x, -y, -z'
 'x, -y-1/2, z-1/2'
 
_cell_length_a     9.0415
_cell_length_b     8.3294
_cell_length_c    13.1283
_cell_angle_alpha  90.000
_cell_angle_beta   90.169
_cell_angle_gamma  90.000
 
_shelx_F_squared_multiplier     1.000
 
loop_
 _refln_index_h
 _refln_index_k
 _refln_index_l
 _refln_F_squared_calc
 _refln_F_squared_meas
 _refln_F_squared_sigma
 _refln_observed_status
   2   0   0     1553.46     1597.07     20.71 o
   3   0   0      660.12      742.45     10.78 o
   4   0   0       38.87       42.33      3.51 o
   5   0   0       79.44       83.70      4.91 o
   6   0   0       40.85       24.41      7.89 o
   7   0   0      168.81      154.02     11.18 o
   8   0   0      123.85      122.52     46.06 o
   9   0   0        0.03       -4.81      6.36 o
  10   0   0       10.56        2.63      7.24 o
  11   0   0       54.87       66.92      9.75 o
  12   0   0        0.27       10.06     11.98 o
   1   1   0      120.18      115.85      1.73 o
   2   1   0    12417.33    12044.56     53.96 o
   3   1   0     1750.55     1741.29      9.30 o
   4   1   0      459.29      465.25     11.14 o
   5   1   0      252.52      229.60      5.41 o
   6   1   0       38.68       48.39      4.61 o
   7   1   0       58.64       50.14      5.09 o
   8   1   0       58.91       52.80      5.66 o
   9   1   0        2.38        7.49      4.51 o
  10   1   0       13.27        9.67      5.21 o
  11   1   0       38.69       31.91      5.94 o
  12   1   0       23.71       18.21     12.03 o
   0   2   0      176.95      199.63      3.32 o
   1   2   0       18.10       15.86      1.02 o
   2   2   0     5012.67     4958.39     22.78 o
   3   2   0     3053.25     2934.11     20.27 o
   4   2   0     1480.45     1646.00     10.63 o
   5   2   0     1271.13     1237.58     13.44 o
   6   2   0        0.70        1.31      2.52 o
   7   2   0        7.81       10.04      3.84 o
   8   2   0      153.98      142.32      8.86 o
   9   2   0      112.18      106.75      8.32 o
  10   2   0      126.40      161.99     11.14 o
  11   2   0       84.55       88.55      7.97 o
   1   3   0       62.19       53.51      1.57 o
   2   3   0      668.63      693.96      8.36 o
   3   3   0        2.79        5.10      1.28 o
   4   3   0      525.70      499.03      6.86 o
   5   3   0       88.95       68.82      2.75 o
   6   3   0       32.05       45.84      4.33 o
   7   3   0       11.59       11.44      3.09 o
   8   3   0       92.42       94.25      6.21 o
   9   3   0        8.68       16.10      4.50 o
  10   3   0       87.63       89.64      7.30 o
   0   4   0     1024.95     1008.67     13.17 o
   1   4   0      213.66      215.37      4.18 o
   2   4   0     1312.22     1339.95     12.06 o
   3   4   0        0.59        0.09      1.19 o
   4   4   0      123.60      145.47      3.67 o
   5   4   0      399.51      379.55      5.20 o
   6   4   0      131.02      123.66      4.75 o
   7   4   0      134.39      137.33      7.09 o
   8   4   0      395.11      387.21     10.57 o
   9   4   0        0.44        0.56      5.82 o
  10   4   0       22.77       16.86      6.33 o
   1   5   0      777.00      784.31     11.14 o
   2   5   0      219.48      256.38      5.35 o
   3   5   0        0.65        0.50      1.50 o
   4   5   0      579.55      589.45      8.11 o
   5   5   0      676.17      669.85      9.30 o
   6   5   0       65.65       56.64      4.12 o
   7   5   0      120.66      136.84      7.22 o
   8   5   0        0.07       -1.27      3.76 o
   9   5   0       13.84        9.46      5.36 o
  10   5   0        5.83       11.48      7.39 o
   0   6   0       22.12       17.45      4.09 o
   1   6   0       53.36       44.81      3.01 o
   2   6   0      478.34      465.15      9.56 o
   3   6   0      967.86      896.08     13.77 o
   4   6   0       70.74       67.07      4.19 o
   5   6   0       34.95       33.80      3.86 o
   6   6   0       67.86       69.25      4.97 o
   7   6   0       29.06       36.35      5.09 o
   8   6   0        2.94        0.86      5.42 o
   9   6   0        1.61       12.83      6.15 o
  10   6   0       93.55       72.61     15.99 o
   1   7   0        5.08        3.79      3.12 o
   2   7   0      312.24      305.49      9.53 o
   3   7   0        0.60       -0.71      3.17 o
   4   7   0       79.45       84.72      5.97 o
   5   7   0        5.26        7.32      3.72 o
   6   7   0      318.31      316.81     11.32 o
   7   7   0      359.13      403.12     12.83 o
   8   7   0       47.49       42.81      6.44 o
   9   7   0      129.11      145.98     15.27 o
   0   8   0      109.10       98.54      8.13 o
   1   8   0        7.26       11.00      3.58 o
   2   8   0        0.04       -0.13      2.99 o
   3   8   0       75.67       70.44      4.99 o
   4   8   0       15.91       20.66      4.09 o
   5   8   0       27.13       36.57      4.95 o
   6   8   0       39.00       33.34      4.95 o
   7   8   0       64.20       61.30      6.92 o
   8   8   0       12.75       30.08     12.90 o
   1   9   0       57.79       58.33      5.79 o
   2   9   0       89.03       83.94      6.44 o
   3   9   0       12.76       21.16      4.54 o
   4   9   0       53.05       53.22      5.42 o
   5   9   0      257.26      272.71     13.08 o
   6   9   0       80.09       88.41      8.47 o
   7   9   0      106.05      103.87     11.26 o
   0  10   0        6.31        3.77      7.77 o
   1  10   0        5.44        5.80      6.05 o
   2  10   0        8.27        8.24      8.16 o
   3  10   0        1.43       -4.86      6.69 o
   4  10   0       17.90       27.13     12.61 o
   5  10   0        1.99        3.85     13.32 o
 -12   1   1       38.90       45.29     12.17 o
 -11   1   1        0.50        0.61      5.54 o
 -10   1   1       34.06       51.45      6.47 o
  -9   1   1       82.81       78.66      6.62 o
  -8   1   1       18.48       29.98      5.36 o
  -7   1   1      318.55      337.08     10.14 o
  -6   1   1       37.67       37.35      2.80 o
  -5   1   1      677.50      681.87      7.19 o
  -4   1   1     1285.76     1316.35      8.61 o
  -3   1   1     1476.83     1497.82     10.60 o
  -2   1   1    19189.81    18282.89     96.91 o
  -1   1   1      177.98      191.17      2.28 o
   0   1   1     6101.22     5895.45     21.18 o
   1   1   1     1246.03     1226.06      5.70 o
   2   1   1      915.87      985.24      7.36 o
   3   1   1      504.80      494.88      5.44 o
   4   1   1      372.28      327.96      4.64 o
   5   1   1      189.46      175.69      4.80 o
   6   1   1      291.69      269.17      7.32 o
   7   1   1      299.42      329.27     11.85 o
   8   1   1        0.65        5.34      4.24 o
   9   1   1      172.39      173.85      9.61 o
  10   1   1        9.58        9.87      5.40 o
  11   1   1       23.51       28.84      7.33 o
  12   1   1       42.66       44.56     12.10 o
 -11   2   1        1.02        4.69      5.64 o
 -10   2   1       66.47       77.48      8.23 o
  -9   2   1       46.36       48.74      5.57 o
  -8   2   1       77.42       87.03      6.45 o
  -7   2   1        8.16        7.29      3.82 o
  -6   2   1      537.24      560.89     13.75 o
  -5   2   1      494.35      479.24      6.90 o
  -4   2   1      905.90      994.41     22.32 o
  -3   2   1      114.28      124.45      3.09 o
  -2   2   1      600.45      646.80      5.37 o
  -1   2   1       39.29       47.63      1.46 o
   0   2   1        7.68       10.93      0.86 o
   1   2   1      580.03      599.30      4.13 o
   2   2   1       49.29       49.35      1.66 o
   3   2   1      521.01      562.56      5.16 o
   4   2   1      107.62      114.46      3.17 o
   5   2   1       34.79       58.74      3.91 o
   6   2   1       40.12       40.89      2.59 o
   7   2   1        0.01        2.14      2.26 o
   8   2   1       39.28       49.04      5.85 o
   9   2   1        3.56        3.92      4.80 o
  10   2   1       61.53       51.84      6.03 o
  11   2   1       25.97       29.80      5.99 o
 -10   3   1      226.59      247.39     15.48 o
  -9   3   1       54.36       61.62      5.92 o
  -8   3   1      127.41      138.97      6.62 o
  -7   3   1      949.52      928.39     14.72 o
  -6   3   1      488.64      503.24      8.98 o
  -5   3   1      391.62      332.51      6.41 o
  -4   3   1     2955.19     3053.94     44.17 o
  -3   3   1       26.27       27.34      1.92 o
  -2   3   1      481.82      484.27      7.80 o
  -1   3   1        6.82       16.80      1.22 o
   0   3   1      858.61      821.33      5.64 o
   1   3   1      558.06      556.21      5.14 o
   2   3   1      530.88      605.93      6.89 o
   3   3   1       82.69       66.11      2.35 o
   4   3   1        0.34        0.07      1.21 o
   5   3   1        0.06       -1.09      1.85 o
   6   3   1      267.90      266.77      5.39 o
   7   3   1       18.03       13.82      3.23 o
   8   3   1      136.83      111.55      5.93 o
   9   3   1      136.85      157.40      8.76 o
  10   3   1        1.13       -3.67      4.65 o
 -10   4   1        0.11        3.38      6.61 o
  -9   4   1        2.34        0.09      5.31 o
  -8   4   1       37.68       25.58      3.90 o
  -7   4   1       60.43       60.36      3.79 o
  -6   4   1       43.52       36.14      3.14 o
  -5   4   1       11.14        7.31      2.25 o
  -4   4   1       68.12       54.78      2.97 o
  -3   4   1      765.10      784.08     16.86 o
  -2   4   1        6.49       16.04      2.00 o
  -1   4   1      389.77      387.27      4.93 o
   0   4   1      859.53      914.88      9.84 o
   1   4   1      208.96      225.13      5.12 o
   2   4   1     1659.73     1710.43     18.68 o
   3   4   1      189.69      186.68      3.72 o
   4   4   1       20.61       23.44      1.85 o
   5   4   1      332.60      340.96      5.85 o
   6   4   1       15.81       12.34      2.30 o
   7   4   1        5.44        5.04      3.06 o
   8   4   1      236.59      248.85     10.27 o
   9   4   1        2.59        0.27      4.54 o
  10   4   1       61.70       68.66      8.20 o
 -10   5   1        0.76        2.79      6.60 o
  -9   5   1       25.77       38.59      6.12 o
  -8   5   1       33.34       38.71      4.81 o
  -7   5   1       37.30       33.24      4.58 o
  -6   5   1        0.20        0.59      2.14 o
  -5   5   1      751.71      730.15      9.37 o
  -4   5   1      358.15      348.70      7.92 o
  -3   5   1      104.99       97.95      5.43 o
  -2   5   1       67.76       60.85      3.77 o
  -1   5   1       42.09       52.38      2.51 o
   0   5   1      457.16      463.12      8.72 o
   1   5   1      169.53      159.58      4.57 o
   2   5   1        9.66        7.98      1.95 o
   3   5   1      279.13      245.66      6.13 o
   4   5   1      125.08      115.87      3.55 o
   5   5   1       28.64       25.33      2.36 o
   6   5   1      394.89      358.75      8.82 o
   7   5   1       11.38       11.68      3.01 o
   8   5   1      162.33      153.45      9.29 o
   9   5   1       63.97       66.44     11.26 o
  10   5   1        3.15       -6.28      9.18 o
  11   5   1       17.99       27.33     14.48 o
 -10   6   1        5.98        9.57     14.90 o
  -9   6   1      118.21      142.29      9.75 o
  -8   6   1       76.69       93.42      6.94 o
  -7   6   1        2.56        4.50      3.93 o
  -6   6   1       21.27       22.15      3.66 o
  -5   6   1       20.45       24.09      3.00 o
  -4   6   1      125.89      119.01      5.30 o
  -3   6   1        1.00        1.29      3.31 o
  -2   6   1        6.02        7.39      2.94 o
  -1   6   1      260.40      275.64     10.48 o
   0   6   1      834.55      843.86     10.76 o
   1   6   1        0.89        0.86      1.96 o
   2   6   1     1001.40     1015.34     16.14 o
   3   6   1      260.74      253.27      9.74 o
   4   6   1       16.46       18.70      2.98 o
   5   6   1      456.17      463.35     13.38 o
   6   6   1      104.42       85.52      6.02 o
   7   6   1      108.30       96.10      6.53 o
   8   6   1       36.05       36.08      5.98 o
   9   6   1        0.29       -5.11      5.71 o
  10   6   1       46.17       60.32     15.55 o
  -9   7   1       37.25       24.73     10.15 o
  -8   7   1        2.69        4.48      5.38 o
  -7   7   1       19.21       14.35      4.56 o
  -6   7   1       10.36       13.01      3.70 o
  -5   7   1        0.57       -1.25      3.38 o
  -4   7   1        4.15        2.60      2.84 o
  -3   7   1       29.80       20.28      3.33 o
  -2   7   1      113.96      111.42      6.22 o
  -1   7   1      201.99      221.62      7.69 o
   0   7   1      246.29      233.84      6.37 o
   1   7   1      163.88      152.73      5.52 o
   2   7   1       95.22       97.24      5.08 o
   3   7   1       68.61       64.38      4.47 o
   4   7   1      346.11      337.46     10.40 o
   5   7   1       17.71       25.87      4.12 o
   6   7   1        7.96        3.45      4.07 o
   7   7   1        1.14        2.93      4.42 o
   8   7   1       11.04       18.97      5.59 o
   9   7   1        3.55        5.04      9.86 o
  -8   8   1       62.26       43.80      9.59 o
  -7   8   1      114.58      136.72      8.46 o
  -6   8   1      108.98       98.01      7.46 o
  -5   8   1       22.26       21.17      4.41 o
  -4   8   1       54.62       51.80      5.09 o
  -3   8   1      282.21      292.76     10.16 o
  -2   8   1      229.55      217.91      8.79 o
  -1   8   1        5.26        0.34      3.37 o
   0   8   1      233.31      237.57      8.35 o
   1   8   1      265.77      271.69      8.88 o
   2   8   1       21.12       23.17      3.57 o
   3   8   1       31.35       43.13      4.29 o
   4   8   1      265.76      272.07     10.15 o
   5   8   1      326.09      333.41     11.63 o
   6   8   1        1.63        1.91      4.39 o
   7   8   1      233.02      262.74     12.73 o
   8   8   1       86.97       78.75     15.49 o
  -7   9   1       30.91       15.60     14.93 o
  -6   9   1       16.44       15.21      6.01 o
  -5   9   1       12.80       18.91      5.07 o
  -4   9   1       17.32       12.41      4.32 o
  -3   9   1       60.63       49.55      5.27 o
  -2   9   1        0.47       -0.67      4.07 o
  -1   9   1       59.60       65.87      5.56 o
   0   9   1       76.18       86.94      5.91 o
   1   9   1      108.37       99.78      6.12 o
   2   9   1        9.52        9.15      4.23 o
   3   9   1       16.40       14.02      4.41 o
   4   9   1       15.31       15.46      5.60 o
   5   9   1       35.45       35.84      5.51 o
   6   9   1        2.19        4.24      6.35 o
   7   9   1        0.33       -6.44     11.87 o
  -6  10   1       48.37       54.09     14.79 o
  -5  10   1       33.08       34.76     14.24 o
  -4  10   1       36.93       48.65      7.42 o
  -3  10   1        3.28       -4.34      6.10 o
  -2  10   1        3.38        3.08      5.67 o
  -1  10   1       99.39       99.95      7.60 o
   0  10   1      196.14      212.26     10.89 o
   1  10   1        3.09        5.51      5.47 o
   2  10   1      192.39      200.34     13.70 o
   3  10   1      194.18      221.05     11.95 o
   4  10   1       79.40       79.77     14.78 o
   5  10   1      171.41      149.11     19.62 o
 -12   0   2        3.42        7.29     12.90 o
 -11   0   2      138.16      130.36     12.84 o
 -10   0   2       15.12       20.93      7.09 o
  -9   0   2      406.36      420.41     42.90 o
  -8   0   2       55.09       58.97     21.49 o
  -7   0   2      257.12      281.94     22.12 o
  -6   0   2      593.96      535.06     17.50 o
  -5   0   2        1.97        7.94      2.86 o
  -4   0   2      753.65      756.48      8.82 o
  -3   0   2      142.32      139.26      5.75 o
  -2   0   2    10062.55     9675.97    116.99 o
  -1   0   2        0.41        1.53      1.60 o
   0   0   2     4090.49     4139.41     29.48 o
   1   0   2        5.50        4.80      1.11 o
   2   0   2     1943.55     1908.02     14.97 o
   3   0   2      741.37      731.62      9.82 o
   4   0   2     1888.42     1879.42     25.38 o
   5   0   2     1411.09     1537.36     28.61 o
   6   0   2       18.26       33.25      7.01 o
   7   0   2      465.96      501.68     18.92 o
   8   0   2      416.80      374.90     17.84 o
   9   0   2        3.69        0.52      6.40 o
  10   0   2      154.32      153.86     14.01 o
  11   0   2        1.28        2.97     10.12 o
 -12   1   2       32.25       15.49     12.83 o
 -11   1   2        0.26       -2.20      5.64 o
 -10   1   2       37.99       37.28      6.68 o
  -9   1   2        7.42        3.86      4.63 o
  -8   1   2       33.51       40.65      6.07 o
  -7   1   2       41.25       43.27      4.57 o
  -6   1   2       19.80       20.72      2.02 o
  -5   1   2      158.57      152.38      3.59 o
  -4   1   2      508.59      574.32      5.55 o
  -3   1   2      470.65      483.43      4.96 o
  -2   1   2     5034.60     5001.09     15.18 o
  -1   1   2      540.47      529.28      3.88 o
   0   1   2     1748.35     1698.00      5.17 o
   1   1   2      564.47      584.56      3.62 o
   2   1   2      103.43      150.76      2.14 o
   3   1   2       15.35       25.52      1.22 o
   4   1   2      155.70      170.39      3.29 o
   5   1   2      113.35      106.15      3.23 o
   6   1   2      151.37      158.12      5.25 o
   7   1   2       79.23       81.04      8.60 o
   8   1   2        8.64        7.77      4.69 o
   9   1   2       30.99       28.66      5.53 o
  10   1   2       15.35       12.73      5.69 o
  11   1   2       43.03       49.12      7.05 o
  12   1   2        3.96       10.03     12.24 o
 -11   2   2       40.34       45.35      6.00 o
 -10   2   2       18.72       19.80      5.02 o
  -9   2   2      135.61      147.55      8.00 o
  -8   2   2      174.86      185.66      9.38 o
  -7   2   2      279.68      279.72      9.28 o
  -6   2   2      822.41      861.51     14.23 o
  -5   2   2     1115.23     1174.83     30.67 o
  -4   2   2     4066.86     4281.80     37.52 o
  -3   2   2      752.08      691.69      6.66 o
  -2   2   2       17.90       17.21      1.51 o
  -1   2   2       61.58       66.65      1.59 o
   0   2   2      870.45      831.70      3.90 o
   1   2   2      731.92      734.54      4.03 o
   2   2   2      648.72      625.89      5.81 o
   3   2   2       24.80       39.30      2.16 o
   4   2   2       95.33       68.76      2.33 o
   5   2   2      602.97      577.85      6.92 o
   6   2   2       18.77       23.58      2.28 o
   7   2   2      142.05      145.56      4.42 o
   8   2   2        0.21       -0.64      4.37 o
   9   2   2      208.91      208.67     11.72 o
  10   2   2      114.88      111.58      8.57 o
  11   2   2       22.48       27.87      6.15 o
  12   2   2       49.72       29.55     15.53 o
 -10   3   2       34.35       40.84      7.54 o
  -9   3   2       40.11       36.35      6.19 o
  -8   3   2       72.63       69.40      5.71 o
  -7   3   2      433.99      447.99     12.59 o
  -6   3   2       62.03       71.67      4.70 o
  -5   3   2      253.12      283.56      7.06 o
  -4   3   2      108.57      122.08      4.28 o
  -3   3   2       44.72       56.91      2.13 o
  -2   3   2       88.37       82.37      2.23 o
  -1   3   2      714.21      755.84      5.40 o
   0   3   2     1781.98     1911.99      7.84 o
   1   3   2     3485.80     3641.01     15.03 o
   2   3   2      604.49      717.65      7.56 o
   3   3   2      456.31      557.25     14.61 o
   4   3   2      172.06      207.58      5.27 o
   5   3   2       26.42       27.70      2.64 o
   6   3   2      293.00      281.71      6.62 o
   7   3   2       31.28       26.76      2.84 o
   8   3   2      264.22      254.93     10.47 o
   9   3   2       89.40       88.57      7.35 o
  10   3   2        0.20        1.54      4.94 o
 -10   4   2       49.25       43.78      7.41 o
  -9   4   2      312.72      307.95     10.91 o
  -8   4   2        0.08       -1.99      4.12 o
  -7   4   2      737.87      701.61     17.21 o
  -6   4   2      671.42      670.07     10.62 o
  -5   4   2       13.52       10.68      2.06 o
  -4   4   2       21.94       19.30      1.82 o
  -3   4   2       19.49       16.10      1.47 o
  -2   4   2      300.34      297.16      5.25 o
  -1   4   2     1344.12     1382.39      9.90 o
   0   4   2       61.70       51.26      2.09 o
   1   4   2      125.39      185.64      4.08 o
   2   4   2      196.00      182.15      4.85 o
   3   4   2      707.43      730.01      8.70 o
   4   4   2      409.76      422.13      7.95 o
   5   4   2        6.97        5.04      2.72 o
   6   4   2      702.77      685.72     10.55 o
   7   4   2      261.39      262.31     11.74 o
   8   4   2       27.92       37.41      5.42 o
   9   4   2        0.30        0.09      4.74 o
  10   4   2       61.21       63.83     13.22 o
  11   4   2        0.00       -9.63     11.48 o
 -10   5   2       69.91       79.99     14.85 o
  -9   5   2       29.78       25.05      5.98 o
  -8   5   2        5.97        6.34      4.23 o
  -7   5   2        0.47       -1.13      3.82 o
  -6   5   2        1.20        3.14      2.58 o
  -5   5   2        1.42        2.85      1.23 o
  -4   5   2      108.61       93.21      4.59 o
  -3   5   2      220.67      184.67      4.63 o
  -2   5   2      867.20      905.44     10.30 o
  -1   5   2      208.50      210.30      3.96 o
   0   5   2     1224.61     1250.83     10.17 o
   1   5   2       18.98       24.21      1.94 o
   2   5   2      352.27      350.00      7.08 o
   3   5   2     1472.70     1517.02     15.14 o
   4   5   2      314.24      305.34      5.47 o
   5   5   2      148.72      157.45      6.56 o
   6   5   2      205.58      182.21      9.86 o
   7   5   2        1.75       -1.05      3.61 o
   8   5   2       22.87       24.71      5.76 o
   9   5   2       87.27       82.21      8.91 o
  10   5   2       32.33       32.10     12.58 o
  11   5   2       88.82       88.49     17.78 o
  -9   6   2       20.64       16.08      5.75 o
  -8   6   2       73.56       72.88      6.45 o
  -7   6   2        1.05        3.75      4.38 o
  -6   6   2        5.62        6.51      3.50 o
  -5   6   2       37.10       37.44      3.58 o
  -4   6   2       51.38       45.96      3.73 o
  -3   6   2      276.95      263.56      6.23 o
  -2   6   2        3.01       -0.62      2.28 o
  -1   6   2        0.61        2.61      1.10 o
   0   6   2       10.53        9.30      1.95 o
   1   6   2      397.99      412.18      7.90 o
   2   6   2      524.13      499.59      8.91 o
   3   6   2        0.50        0.57      2.88 o
   4   6   2      447.93      423.87     10.96 o
   5   6   2       81.50       78.07      6.37 o
   6   6   2        7.66        2.60      4.37 o
   7   6   2      123.85      123.84      8.66 o
   8   6   2       15.99       17.37      5.25 o
   9   6   2       45.19       48.53      6.75 o
  10   6   2        0.37        2.33      9.76 o
  -9   7   2       41.64       33.25     14.42 o
  -8   7   2       42.77       49.22      6.04 o
  -7   7   2       73.05       70.31      6.17 o
  -6   7   2       32.67       25.64      4.65 o
  -5   7   2      307.05      296.99     11.43 o
  -4   7   2       44.53       50.84      4.14 o
  -3   7   2      128.65      126.27      6.84 o
  -2   7   2      655.92      663.08     12.47 o
  -1   7   2      309.44      308.38      8.65 o
   0   7   2      808.96      816.11     11.28 o
   1   7   2      505.37      508.64      9.52 o
   2   7   2        4.95        4.60      2.77 o
   3   7   2      247.76      254.02      8.09 o
   4   7   2        1.64        1.85      3.28 o
   5   7   2      110.31      109.04      7.25 o
   6   7   2      155.65      148.86      7.94 o
   7   7   2        3.05       -1.20      4.64 o
   8   7   2      122.78      120.57      8.90 o
   9   7   2       16.29       15.08     14.03 o
  -8   8   2        1.10        9.17     12.92 o
  -7   8   2       15.06       25.18      5.72 o
  -6   8   2        2.50        3.39      4.93 o
  -5   8   2       19.56       17.81      4.48 o
  -4   8   2        0.89       -0.07      3.99 o
  -3   8   2        0.13       -4.29      4.29 o
  -2   8   2       72.38       58.63      5.05 o
  -1   8   2       61.92       60.15      4.74 o
   0   8   2      132.00      139.33      6.56 o
   1   8   2       34.47       31.47      3.86 o
   2   8   2      117.45       99.78      5.41 o
   3   8   2       68.03       71.48      5.01 o
   4   8   2        4.16        4.95      3.50 o
   5   8   2       12.61       13.30      4.25 o
   6   8   2       47.66       46.48      6.32 o
   7   8   2        4.44        7.32      4.97 o
   8   8   2       24.58       12.79     12.56 o
  -6   9   2       17.46       23.34      6.30 o
  -5   9   2      143.84      147.64      9.76 o
  -4   9   2      262.04      263.88     12.43 o
  -3   9   2       19.04       25.93      7.66 o
  -2   9   2      323.32      324.31     13.22 o
  -1   9   2      116.15      117.94      8.06 o
   0   9   2       24.10       17.47      4.72 o
   1   9   2        4.57        4.99      5.10 o
   2   9   2      250.87      261.44     12.44 o
   3   9   2      565.87      562.42     21.83 o
   4   9   2       23.96       30.01      5.93 o
   5   9   2      244.22      284.74     17.60 o
   6   9   2      130.46      116.94     16.59 o
   7   9   2        0.21       -2.27     11.66 o
  -5  10   2        4.22        6.37     12.87 o
  -4  10   2       11.17        9.55      6.92 o
  -3  10   2      126.38      113.75     12.51 o
  -2  10   2      179.50      188.27     11.07 o
  -1  10   2       98.52       94.95      7.60 o
   0  10   2        1.21        5.06      4.95 o
   1  10   2       13.85       11.56      5.33 o
   2  10   2       19.72       28.21      6.16 o
   3  10   2       87.05       97.71      9.63 o
   4  10   2        8.99        9.78     11.88 o
   5  10   2       14.57        3.89     14.11 o
 -11   1   3      137.69      130.53     10.97 o
 -10   1   3      115.13      137.02      8.90 o
  -9   1   3      131.93      148.22     10.09 o
  -8   1   3      281.33      296.70     10.71 o
  -7   1   3        0.18        1.06      3.32 o
  -6   1   3      416.06      410.55      6.59 o
  -5   1   3      291.48      295.73      7.11 o
  -4   1   3      163.35      150.33      4.74 o
  -3   1   3       10.36       28.28      2.00 o
  -2   1   3       64.18       57.80      2.18 o
  -1   1   3      884.35      892.84      6.17 o
   0   1   3     1098.67      997.75      4.77 o
   1   1   3      298.87      319.58      2.74 o
   2   1   3     3778.26     3863.84     20.93 o
   3   1   3     1535.98     1592.05     14.55 o
   4   1   3      242.20      257.89      4.91 o
   5   1   3      448.20      442.89      6.79 o
   6   1   3      373.13      359.27      6.29 o
   7   1   3       65.83       58.18      5.27 o
   8   1   3      282.70      272.52     10.99 o
   9   1   3       41.90       46.83      6.46 o
  10   1   3      292.05      283.89     12.87 o
  11   1   3      153.82      158.17     10.39 o
 -11   2   3        2.64       -3.36      7.34 o
 -10   2   3        0.29       -3.61      4.61 o
  -9   2   3        0.19       -3.29      4.63 o
  -8   2   3       41.03       41.06      4.66 o
  -7   2   3      135.82      130.89     10.45 o
  -6   2   3       48.76       71.86      4.54 o
  -5   2   3      620.58      708.56      6.55 o
  -4   2   3     1143.01     1140.14     14.17 o
  -3   2   3      136.14      140.79      3.95 o
  -2   2   3     1187.11     1296.01      7.13 o
  -1   2   3     2848.92     3019.29     15.10 o
   0   2   3       52.56       68.56      1.52 o
   1   2   3      414.37      466.89      4.82 o
   2   2   3       39.64       32.41      1.39 o
   3   2   3       62.92       80.35      2.56 o
   4   2   3       52.08       66.00      5.34 o
   5   2   3        1.40        0.69      1.26 o
   6   2   3      468.77      453.36      7.02 o
   7   2   3       97.60      102.91      5.72 o
   8   2   3       17.05       17.95      3.64 o
   9   2   3       26.06       36.28      6.57 o
  10   2   3       45.99       47.07      6.39 o
  11   2   3        2.12       10.48      8.38 o
  12   2   3        0.00       -7.09     15.52 o
 -10   3   3       18.05       15.58      6.73 o
  -9   3   3      242.10      233.90      9.84 o
  -8   3   3       95.52       92.91      6.38 o
  -7   3   3      212.15      186.58     10.32 o
  -6   3   3      757.28      819.81     12.70 o
  -5   3   3      261.82      217.07      5.40 o
  -4   3   3      143.45      138.75      3.95 o
  -3   3   3     1364.51     1419.12      9.65 o
  -2   3   3     1280.13     1310.31     12.10 o
  -1   3   3        0.29        1.67      0.60 o
   0   3   3     1857.53     1915.87      7.88 o
   1   3   3     1006.58     1091.14      9.11 o
   2   3   3       86.90       76.61      2.02 o
   3   3   3      477.21      457.55      7.90 o
   4   3   3      531.08      505.33     10.93 o
   5   3   3      247.18      241.86      8.59 o
   6   3   3      176.68      190.34      6.85 o
   7   3   3      106.04      130.57      6.24 o
   8   3   3      464.40      463.47     11.44 o
   9   3   3       49.16       38.31      6.22 o
  10   3   3       55.97       70.28      7.83 o
  11   3   3       79.24       68.10     15.46 o
 -10   4   3       15.63       26.12      8.66 o
  -9   4   3      198.86      197.52      9.21 o
  -8   4   3      104.63       96.63      6.48 o
  -7   4   3       14.06       14.06      2.93 o
  -6   4   3      474.87      491.61      8.20 o
  -5   4   3       54.86       56.76      2.96 o
  -4   4   3      122.72       93.80      2.79 o
  -3   4   3      384.89      369.48      6.69 o
  -2   4   3      746.62      771.61      8.24 o
  -1   4   3       50.38       28.46      1.73 o
   0   4   3      583.46      626.43      5.86 o
   1   4   3      245.03      255.85      4.78 o
   2   4   3       14.50        9.50      1.56 o
   3   4   3      285.66      286.46      6.62 o
   4   4   3      152.29      140.05      5.96 o
   5   4   3       94.08      101.97      6.26 o
   6   4   3       78.75       81.93      5.29 o
   7   4   3      151.60      155.20      7.18 o
   8   4   3       28.64       33.17      5.05 o
   9   4   3       38.33       40.74      6.11 o
  10   4   3        0.51        2.30      6.48 o
  11   4   3       45.36       35.53     15.96 o
 -10   5   3       36.46       39.07     12.46 o
  -9   5   3       47.48       36.01      5.30 o
  -8   5   3      140.18      134.95      7.55 o
  -7   5   3        1.13        0.53      4.42 o
  -6   5   3        0.33        3.01      2.64 o
  -5   5   3      141.27      141.51      5.73 o
  -4   5   3      133.70      132.14      5.35 o
  -3   5   3      179.85      169.08      4.37 o
  -2   5   3       94.21       76.07      3.28 o
  -1   5   3      146.91      133.76      3.59 o
   0   5   3      546.27      525.58      6.46 o
   1   5   3      113.30      117.49      3.85 o
   2   5   3      306.23      294.41      7.54 o
   3   5   3      335.14      357.72      6.62 o
   4   5   3      259.88      265.41      7.35 o
   5   5   3      394.77      374.67     13.54 o
   6   5   3        5.37        3.09      3.32 o
   7   5   3        0.09        1.29      3.97 o
   8   5   3       26.76       31.10      5.26 o
   9   5   3        1.30        4.78      6.63 o
  10   5   3       40.96       32.18     12.33 o
  -9   6   3       44.27       30.87      5.97 o
  -8   6   3        1.93       -1.10      4.52 o
  -7   6   3      205.47      222.09     11.53 o
  -6   6   3       23.12       29.47      5.43 o
  -5   6   3       88.06       84.09      4.84 o
  -4   6   3      574.49      614.15     11.55 o
  -3   6   3      151.26      149.13      6.18 o
  -2   6   3     1284.16     1302.34     19.37 o
  -1   6   3       49.33       39.80      2.74 o
   0   6   3      151.79      140.94      4.08 o
   1   6   3      296.31      291.93      6.62 o
   2   6   3      105.16       99.26      4.90 o
   3   6   3      109.97      115.09      5.96 o
   4   6   3      479.17      408.51     12.96 o
   5   6   3       37.97       37.23      5.00 o
   6   6   3      168.90      176.57     11.42 o
   7   6   3       92.55      110.74     10.66 o
   8   6   3        3.20        0.33      5.48 o
   9   6   3       70.25       73.41      7.76 o
  10   6   3       10.10       10.33     13.34 o
  -9   7   3        0.87        2.32     13.04 o
  -8   7   3        0.38       -2.43      5.03 o
  -7   7   3       22.32       20.50      4.92 o
  -6   7   3        5.24        3.69      5.22 o
  -5   7   3        0.19        1.78      3.95 o
  -4   7   3       20.45       10.91      3.14 o
  -3   7   3       10.87       17.71      3.44 o
  -2   7   3       77.48       68.50      5.45 o
  -1   7   3       43.11       52.67      3.95 o
   0   7   3      446.86      424.10      9.82 o
   1   7   3       15.25       15.71      2.66 o
   2   7   3      226.88      206.20      7.03 o
   3   7   3       13.41       12.05      3.13 o
   4   7   3       94.31       92.89      5.61 o
   5   7   3       71.81       74.48      6.51 o
   6   7   3        0.07        2.91      4.49 o
   7   7   3       39.75       40.68      6.07 o
   8   7   3       18.57       22.41      5.99 o
   9   7   3        0.51        8.15     14.50 o
  -8   8   3        7.32       -0.51      9.58 o
  -7   8   3      173.83      181.59     11.19 o
  -6   8   3       96.86      100.39      8.59 o
  -5   8   3      212.32      211.46     11.35 o
  -4   8   3      582.68      618.81     15.37 o
  -3   8   3       23.12       18.47      3.74 o
  -2   8   3      105.09      100.57      6.85 o
  -1   8   3      275.63      302.65      9.15 o
   0   8   3       53.48       57.20      6.57 o
   1   8   3      838.07      848.37     16.21 o
   2   8   3       79.16       74.48      7.49 o
   3   8   3      162.68      151.93      6.74 o
   4   8   3      229.04      241.05     11.30 o
   5   8   3       14.17       19.23      4.33 o
   6   8   3       36.73       48.53      6.41 o
   7   8   3       32.05       35.53      6.27 o
  -7   9   3       43.19       45.90     16.26 o
  -6   9   3        4.55        3.71      6.29 o
  -5   9   3       21.89       22.35      6.35 o
  -4   9   3       19.02       22.80      4.85 o
  -3   9   3       21.19       25.67      5.48 o
  -2   9   3       64.69       55.72      6.50 o
  -1   9   3        1.11       -4.35      4.35 o
   0   9   3        5.60        3.00      4.43 o
   1   9   3        0.10       -4.68      5.02 o
   2   9   3       13.54        8.63      5.40 o
   3   9   3       26.70       34.62      6.07 o
   4   9   3        3.75        1.59      5.90 o
   5   9   3        1.91       -0.52      7.66 o
   6   9   3       35.39       47.11      8.07 o
   7   9   3        0.51       -3.48      9.28 o
  -5  10   3        5.51       29.15     15.17 o
  -4  10   3       93.90      104.02     29.87 o
  -3  10   3        7.52        7.10      6.81 o
  -2  10   3      119.36      135.67      9.84 o
  -1  10   3       56.72       51.39      6.51 o
   0  10   3       63.53       68.78      7.17 o
   1  10   3      134.54      148.02      9.96 o
   2  10   3       14.51       18.03      6.33 o
   3  10   3       56.69       54.09     10.10 o
   4  10   3      139.31      145.81     14.24 o
  -2  11   3        7.39       -0.27     14.65 o
  -1  11   3        3.82        2.75     13.53 o
   0  11   3        7.44       19.53     15.46 o
   1  11   3        8.57       14.56     14.55 o
   2  11   3        0.87       -1.42     14.25 o
 -12   0   4       54.49       77.26     15.45 o
 -11   0   4       76.36       74.47     12.74 o
 -10   0   4      102.90      124.29     17.83 o
  -9   0   4       36.82       27.42      6.75 o
  -8   0   4      142.73      114.24     10.35 o
  -7   0   4      549.80      625.29     29.25 o
  -6   0   4      271.31      271.87      8.36 o
  -5   0   4        3.39        4.80      1.54 o
  -4   0   4      120.91      105.81      5.40 o
  -3   0   4      995.27      771.81    190.61 o
  -2   0   4     1113.66     1020.22     14.55 o
  -1   0   4       14.31       14.08      1.89 o
   0   0   4     6523.74     6512.65     35.62 o
   1   0   4      882.13      818.26      8.83 o
   2   0   4     6414.34     6870.33     45.41 o
   3   0   4        2.83        3.33      2.04 o
   4   0   4       96.47       87.46      5.61 o
   5   0   4      428.02      355.28     10.91 o
   6   0   4      854.95      871.97     18.00 o
   7   0   4      117.52      127.03      8.20 o
   8   0   4      608.59      598.05     22.55 o
   9   0   4      400.35      415.72     20.32 o
  10   0   4       77.51       76.94     10.77 o
  11   0   4      156.48      164.65     15.57 o
 -11   1   4        1.10       -0.53      5.74 o
 -10   1   4        2.66        0.98      4.97 o
  -9   1   4        1.26        0.15      4.09 o
  -8   1   4        2.76        2.31      3.65 o
  -7   1   4      106.99       92.49      6.06 o
  -6   1   4       89.32       99.33      4.99 o
  -5   1   4       57.48       69.17      3.74 o
  -4   1   4      842.66      867.98     16.75 o
  -3   1   4      596.55      626.54      8.50 o
  -2   1   4      235.96      188.29      5.54 o
  -1   1   4      682.56      704.55      4.85 o
   0   1   4     1623.57     1727.05      7.02 o
   1   1   4      549.90      600.80      4.74 o
   2   1   4      119.61      114.36      2.22 o
   3   1   4      227.83      235.62      4.99 o
   4   1   4      662.74      665.95      9.64 o
   5   1   4      255.22      254.23      6.79 o
   6   1   4      120.04      140.44      4.81 o
   7   1   4       21.05       20.53      3.94 o
   8   1   4       13.99       10.88      3.90 o
   9   1   4        9.59        6.65      5.41 o
  10   1   4       18.00       13.71      5.37 o
  11   1   4        8.48       15.27      6.28 o
 -11   2   4       22.94       23.37      6.67 o
 -10   2   4       42.32       59.00      7.90 o
  -9   2   4        0.02        0.30      4.39 o
  -8   2   4      106.29      114.74      6.53 o
  -7   2   4       66.91       70.49      5.07 o
  -6   2   4       26.45       25.65      2.19 o
  -5   2   4      663.03      616.13      7.26 o
  -4   2   4      617.93      648.12     12.38 o
  -3   2   4        3.39        5.50      1.36 o
  -2   2   4      895.10      896.95      6.75 o
  -1   2   4       53.73       58.86      1.62 o
   0   2   4     1779.04     1801.89      7.45 o
   1   2   4      284.32      286.10      2.92 o
   2   2   4      267.39      247.53      3.55 o
   3   2   4     1713.91     1821.74     14.68 o
   4   2   4     1573.21     1688.61     14.81 o
   5   2   4       23.04       22.41      1.61 o
   6   2   4      849.76      870.60      9.34 o
   7   2   4      117.14      110.89      6.08 o
   8   2   4      411.15      415.89     11.27 o
   9   2   4      239.75      232.63      9.39 o
  10   2   4       30.84       35.08      5.92 o
  11   2   4      123.83      115.18     18.26 o
 -10   3   4       12.72       12.37      5.95 o
  -9   3   4       72.91       96.98      9.22 o
  -8   3   4      104.51      108.92      5.91 o
  -7   3   4      157.18      153.55      8.78 o
  -6   3   4      279.86      260.31      6.36 o
  -5   3   4      123.44      119.06      4.35 o
  -4   3   4      686.07      644.11      7.89 o
  -3   3   4       35.66       48.03      2.99 o
  -2   3   4       22.49       34.79      1.80 o
  -1   3   4      820.98      772.51      7.14 o
   0   3   4       87.40       84.51      2.04 o
   1   3   4      162.32      197.44      3.09 o
   2   3   4      194.67      260.05      4.25 o
   3   3   4       30.79       39.66      2.66 o
   4   3   4      207.17      188.79      9.38 o
   5   3   4       84.31       75.16      5.69 o
   6   3   4        0.74        4.65      3.24 o
   7   3   4      188.90      185.00      7.57 o
   8   3   4       54.04       52.76      4.97 o
   9   3   4        3.62        3.30      5.23 o
  10   3   4       31.26       25.77      6.41 o
  11   3   4        0.26        6.51     13.23 o
 -10   4   4        3.20       -1.11      7.13 o
  -9   4   4       48.60       41.04      5.77 o
  -8   4   4       26.21       33.70      4.29 o
  -7   4   4        5.85        8.48      4.37 o
  -6   4   4       45.11       45.24      3.81 o
  -5   4   4      218.76      207.95      8.36 o
  -4   4   4      290.32      294.26      7.72 o
  -3   4   4      350.88      339.15      8.25 o
  -2   4   4     1509.40     1476.23     19.74 o
  -1   4   4      338.28      361.35      5.84 o
   0   4   4       26.94       46.18      2.59 o
   1   4   4     1553.15     1653.86     11.81 o
   2   4   4      184.50      187.36      4.33 o
   3   4   4       82.90       89.46      4.22 o
   4   4   4       14.26       12.36      3.32 o
   5   4   4      211.85      220.40      9.87 o
   6   4   4      408.92      392.40     12.06 o
   7   4   4       67.27       71.47      5.76 o
   8   4   4      181.90      182.92      9.69 o
   9   4   4      115.76      120.84      8.81 o
  10   4   4        3.01       -4.61      5.42 o
 -10   5   4       11.38       -0.90     13.04 o
  -9   5   4      129.89      108.21      8.62 o
  -8   5   4      146.38      123.62     10.23 o
  -7   5   4       21.37       17.45      3.79 o
  -6   5   4      278.97      285.92      9.37 o
  -5   5   4       25.86       29.79      3.34 o
  -4   5   4      766.35      753.14     11.93 o
  -3   5   4       89.90       81.65      3.76 o
  -2   5   4       15.18       17.41      2.01 o
  -1   5   4        0.10        1.28      0.91 o
   0   5   4       11.75       15.39      1.79 o
   1   5   4      257.43      296.63      6.87 o
   2   5   4      594.97      558.28      8.47 o
   3   5   4       20.55       17.34      1.85 o
   4   5   4      184.56      184.47      6.49 o
   5   5   4      177.33      157.84      6.95 o
   6   5   4       32.87       35.11      4.61 o
   7   5   4       19.46       17.01      4.65 o
   8   5   4        1.55        1.06      4.54 o
   9   5   4       12.33       13.36      7.15 o
  10   5   4       21.31       38.04     12.30 o
  -9   6   4       50.27       50.16      9.16 o
  -8   6   4       19.47        8.72      5.41 o
  -7   6   4        0.82       -1.79      5.12 o
  -6   6   4        1.80        7.70      3.76 o
  -5   6   4        7.53        7.22      2.85 o
  -4   6   4      378.11      373.47      9.31 o
  -3   6   4       82.38       97.20      5.24 o
  -2   6   4      366.95      334.58     10.00 o
  -1   6   4      119.02      106.83      3.78 o
   0   6   4       35.73       38.64      2.26 o
   1   6   4        3.61        3.16      2.00 o
   2   6   4      412.02      418.99      9.54 o
   3   6   4      252.42      251.17      8.20 o
   4   6   4       83.63      109.80      6.17 o
   5   6   4        1.24        1.05      3.14 o
   6   6   4       14.92       18.42      3.77 o
   7   6   4        5.86        7.59      4.81 o
   8   6   4        7.74       10.63      5.28 o
   9   6   4        2.10       -0.13      7.24 o
  10   6   4       26.16       37.15     13.37 o
  -8   7   4       32.12       42.39      5.77 o
  -7   7   4      150.76      160.94      9.96 o
  -6   7   4      321.20      317.77     12.97 o
  -5   7   4       12.10        7.35      3.93 o
  -4   7   4       88.11       91.62      5.38 o
  -3   7   4       53.87       60.86      4.68 o
  -2   7   4      332.33      316.62     10.20 o
  -1   7   4      761.93      798.06     12.30 o
   0   7   4      315.15      306.35      7.77 o
   1   7   4      164.08      150.59      5.91 o
   2   7   4      472.26      424.27      9.59 o
   3   7   4        0.03       -2.20      3.00 o
   4   7   4       95.14       92.57      5.91 o
   5   7   4      130.76      146.06      9.35 o
   6   7   4       36.08       31.43      5.09 o
   7   7   4      132.42      142.72      9.38 o
   8   7   4       87.51       98.03      8.37 o
  -8   8   4        0.28        0.98      9.93 o
  -7   8   4       32.93       48.48      7.24 o
  -6   8   4       43.41       48.37      7.06 o
  -5   8   4        5.31        5.68      5.06 o
  -4   8   4       14.70       12.83      3.79 o
  -3   8   4        2.24        4.01      3.57 o
  -2   8   4       25.04       25.28      4.29 o
  -1   8   4       14.47       11.70      3.70 o
   0   8   4      167.08      158.29      8.14 o
   1   8   4       10.17        8.42      5.16 o
   2   8   4        0.17       -2.38      4.69 o
   3   8   4       45.27       51.80      6.62 o
   4   8   4        2.36        3.58      4.37 o
   5   8   4       29.68       32.41      5.33 o
   6   8   4       28.33       21.78      5.55 o
   7   8   4        9.84       18.68     10.97 o
  -6   9   4      153.43      148.69     12.42 o
  -5   9   4        6.70        4.96      6.15 o
  -4   9   4      182.43      196.86     11.33 o
  -3   9   4      286.99      297.55     10.34 o
  -2   9   4        0.93        3.70      5.04 o
  -1   9   4      243.51      241.51     10.56 o
   0   9   4      114.58      116.36      7.90 o
   1   9   4       17.03        8.95      5.57 o
   2   9   4      234.16      218.70     11.90 o
   3   9   4        5.98        0.24      5.50 o
   4   9   4       56.89       51.62      9.61 o
   5   9   4        1.05       -1.69      8.89 o
   6   9   4      130.29      147.17     19.36 o
  -4  10   4        3.65        6.82      9.42 o
  -3  10   4        6.24        4.75     10.06 o
  -2  10   4        5.82        1.26      6.96 o
  -1  10   4        9.42       13.52      5.66 o
   0  10   4        0.61        3.69      5.83 o
   1  10   4        3.73       -2.06      6.01 o
   2  10   4        6.28        2.23      7.31 o
   3  10   4       58.08       87.31     17.03 o
   4  10   4       28.46       35.70     12.90 o
 -11   1   5       10.85       11.81      5.54 o
 -10   1   5       35.07       29.69      5.21 o
  -9   1   5      252.59      259.42     11.05 o
  -8   1   5       66.24       76.62      7.12 o
  -7   1   5      330.14      359.23     10.32 o
  -6   1   5      413.14      374.67      9.89 o
  -5   1   5       29.34       22.68      2.98 o
  -4   1   5     1277.75     1383.68     13.77 o
  -3   1   5       81.60       66.40      4.65 o
  -2   1   5     1424.82     1293.98     10.35 o
  -1   1   5      535.20      576.18      6.26 o
   0   1   5     1769.59     1801.42      9.66 o
   1   1   5      364.72      319.62      3.39 o
   2   1   5     1463.21     1563.75     12.95 o
   3   1   5       56.93       55.55      2.40 o
   4   1   5     2467.71     2634.09     23.47 o
   5   1   5      166.90      165.34      6.40 o
   6   1   5      557.17      574.22     16.94 o
   7   1   5      871.46      849.10     13.96 o
   8   1   5       31.60       37.31      4.45 o
   9   1   5      154.37      152.58      9.37 o
  10   1   5       12.11        6.69      5.80 o
  11   1   5       17.93       32.50     13.20 o
 -11   2   5        4.78        1.85      6.31 o
 -10   2   5        3.95       16.35      5.30 o
  -9   2   5        8.22       -4.52      7.32 o
  -8   2   5       35.00       26.65      4.86 o
  -7   2   5       93.85       85.37      5.02 o
  -6   2   5      174.70      172.84      7.22 o
  -5   2   5        8.97       14.69      3.18 o
  -4   2   5        2.61        6.12      2.71 o
  -3   2   5      109.72      126.22      4.35 o
  -2   2   5      466.19      574.79      5.53 o
  -1   2   5       25.12       20.11      1.08 o
   0   2   5       51.92       55.01      1.83 o
   1   2   5      160.77      149.47      2.45 o
   2   2   5       91.52       66.40      2.25 o
   3   2   5      589.99      577.64      8.38 o
   4   2   5        2.95        3.79      1.05 o
   5   2   5       29.85       29.58      2.28 o
   6   2   5       29.18       24.62      2.36 o
   7   2   5       20.80       25.15      4.10 o
   8   2   5      276.81      258.04     13.63 o
   9   2   5        0.68       -1.54      3.96 o
  10   2   5       44.23       36.05      6.21 o
  11   2   5       48.50       38.53     12.98 o
 -10   3   5        3.70        1.54      7.08 o
  -9   3   5       27.50       39.14      6.74 o
  -8   3   5       66.24       57.58      4.73 o
  -7   3   5      134.87      133.12      6.06 o
  -6   3   5      147.93      149.08      8.09 o
  -5   3   5       94.45      103.70      5.84 o
  -4   3   5      476.49      434.42      7.54 o
  -3   3   5       27.46       27.86      1.78 o
  -2   3   5      586.43      646.36      7.14 o
  -1   3   5     1458.69     1533.01     10.57 o
   0   3   5       81.57      100.38      2.53 o
   1   3   5      885.40      902.81     11.20 o
   2   3   5      752.28      781.13      7.66 o
   3   3   5       37.18       33.03      2.40 o
   4   3   5      825.18      779.50     10.09 o
   5   3   5      164.59      166.69      8.04 o
   6   3   5     1029.71     1023.63     16.10 o
   7   3   5      117.12      137.05      6.91 o
   8   3   5       76.32       65.02      5.35 o
   9   3   5      233.16      256.00     11.87 o
  10   3   5       66.91       52.82      7.44 o
  11   3   5        8.18       19.15     14.42 o
 -10   4   5       31.00       37.12      8.79 o
  -9   4   5       59.93       56.29      7.44 o
  -8   4   5      321.55      360.33     12.30 o
  -7   4   5        0.98       -2.67      3.87 o
  -6   4   5      703.47      696.91     11.89 o
  -5   4   5      122.86      124.25      3.98 o
  -4   4   5       54.67       52.78      2.77 o
  -3   4   5       42.63       29.21      2.44 o
  -2   4   5       71.02       75.42      2.39 o
  -1   4   5        7.29        8.99      1.40 o
   0   4   5        0.20        1.27      1.67 o
   1   4   5       28.04       29.63      2.16 o
   2   4   5      107.32       93.06      3.27 o
   3   4   5      276.71      265.46      7.92 o
   4   4   5      335.68      325.20     12.66 o
   5   4   5      252.24      211.87     11.33 o
   6   4   5      135.73      132.36      7.81 o
   7   4   5        4.71        3.40      3.57 o
   8   4   5       37.46       47.57      4.76 o
   9   4   5       19.01       16.15      5.06 o
  10   4   5        1.83        0.11      8.00 o
 -10   5   5        0.07       -9.73     13.73 o
  -9   5   5        3.18        6.85      6.07 o
  -8   5   5        1.58        0.42      5.01 o
  -7   5   5       39.46       34.69      4.68 o
  -6   5   5      560.54      554.59     13.18 o
  -5   5   5        2.70        1.29      3.47 o
  -4   5   5      980.58      903.12     13.15 o
  -3   5   5      346.84      331.90      9.54 o
  -2   5   5       62.76       54.67      2.99 o
  -1   5   5      165.73      153.56      3.47 o
   0   5   5       32.56       37.45      2.91 o
   1   5   5      275.25      267.57      5.33 o
   2   5   5      217.08      212.51      6.96 o
   3   5   5      226.92      205.17      6.95 o
   4   5   5      228.51      220.17      8.82 o
   5   5   5       61.74       48.20      4.53 o
   6   5   5       46.79       41.88      5.17 o
   7   5   5       43.86       47.25      4.64 o
   8   5   5        4.71        6.75      4.97 o
   9   5   5       49.37       54.28      9.23 o
  -9   6   5       48.10       58.48      9.13 o
  -8   6   5      118.65      129.53      9.11 o
  -7   6   5       25.77       36.12      6.20 o
  -6   6   5        3.27        5.69      3.75 o
  -5   6   5       73.22       87.09      5.99 o
  -4   6   5      262.08      245.73     11.54 o
  -3   6   5      151.15      135.02      5.90 o
  -2   6   5       10.40       18.84      3.25 o
  -1   6   5      143.78      122.78      5.97 o
   0   6   5      793.03      755.36     14.30 o
   1   6   5      159.62      166.63      4.98 o
   2   6   5      161.46      157.72      6.75 o
   3   6   5      163.50      171.72      6.84 o
   4   6   5        8.35        7.68      3.34 o
   5   6   5       43.73       46.43      4.54 o
   6   6   5      109.21      107.19      6.59 o
   7   6   5       15.08       17.30      4.93 o
   8   6   5       95.35      111.44      8.73 o
   9   6   5       51.72       15.62     12.29 o
  -9   7   5       52.40       52.23     13.96 o
  -8   7   5       58.90       52.16      7.99 o
  -7   7   5        1.52       -5.25      5.33 o
  -6   7   5       66.68       63.34      8.27 o
  -5   7   5       36.91       32.26      4.78 o
  -4   7   5        1.31        1.31      3.19 o
  -3   7   5       56.06       55.49      4.67 o
  -2   7   5      187.76      175.96      9.16 o
  -1   7   5       42.21       36.12      4.70 o
   0   7   5       58.97       55.03      5.88 o
   1   7   5      153.68      173.67      8.33 o
   2   7   5      112.51       97.38      7.41 o
   3   7   5       11.30        9.29      4.48 o
   4   7   5       47.21       43.43      6.13 o
   5   7   5       23.02       22.89      5.24 o
   6   7   5        2.54        5.01      5.51 o
   7   7   5        2.14       -0.66      6.63 o
   8   7   5        3.30       -4.46     10.92 o
  -8   8   5       57.68       60.36     17.10 o
  -7   8   5       12.92        9.69      7.61 o
  -6   8   5      124.22      121.19      9.17 o
  -5   8   5       53.28       49.62      6.67 o
  -4   8   5        3.23        4.56      4.45 o
  -3   8   5      229.08      243.27      8.98 o
  -2   8   5      435.67      447.49     14.57 o
  -1   8   5       51.85       46.96      5.19 o
   0   8   5      215.15      231.26      9.01 o
   1   8   5        1.28       -4.18      5.01 o
   2   8   5       56.85       50.55      6.79 o
   3   8   5       10.16       15.49      5.42 o
   4   8   5       38.71       28.17      4.80 o
   5   8   5      188.99      181.92      9.41 o
   6   8   5       77.35       78.80      9.21 o
   7   8   5        3.77       -2.01     12.32 o
  -6   9   5        1.64       -0.03     13.81 o
  -5   9   5        0.27       -3.64      6.32 o
  -4   9   5       18.45        8.18      6.21 o
  -3   9   5        6.39        6.58      4.36 o
  -2   9   5        1.12       -0.90      4.89 o
  -1   9   5       21.29       19.99      4.64 o
   0   9   5       26.41       31.44      4.98 o
   1   9   5        9.39        8.05      5.86 o
   2   9   5        2.36        3.40      6.00 o
   3   9   5       47.04       40.99      6.48 o
   4   9   5        1.71       -2.98      6.58 o
   5   9   5       10.30       10.58     11.94 o
  -4  10   5        0.87       -6.51     13.15 o
  -3  10   5      151.15      160.64     15.56 o
  -2  10   5       75.18       59.52      7.48 o
  -1  10   5        3.90       -2.09      7.20 o
   0  10   5      150.64      139.57     14.25 o
   1  10   5       90.64       89.25     13.17 o
   2  10   5       55.53       49.80     11.29 o
   3  10   5       20.93       17.43     13.19 o
 -11   0   6      152.53      136.94     17.69 o
 -10   0   6        1.70       12.33      8.06 o
  -9   0   6      513.44      585.57     22.68 o
  -8   0   6      375.66      396.23     24.71 o
  -7   0   6        1.63       -0.33      7.40 o
  -6   0   6      762.03      757.09     28.06 o
  -5   0   6      119.09      103.44      8.34 o
  -4   0   6      476.86      446.40      6.42 o
  -3   0   6      169.16      126.35      7.93 o
  -2   0   6        0.04       -1.57      3.13 o
  -1   0   6      283.92      331.65      5.34 o
   0   0   6     3628.27     3698.80     55.26 o
   1   0   6       16.86       38.42      2.08 o
   2   0   6     7207.44     8068.00     52.69 o
   3   0   6       33.43       26.20      5.01 o
   4   0   6     1102.23     1115.68     26.89 o
   5   0   6     1845.60     1747.58     24.94 o
   6   0   6      176.15      188.20      9.59 o
   7   0   6       35.08       33.47      5.89 o
   8   0   6       11.46        5.26      4.98 o
   9   0   6        8.65       12.30      5.40 o
  10   0   6        7.69       -1.84      8.56 o
 -11   1   6       15.87       11.13      7.22 o
 -10   1   6        3.27        3.68      5.00 o
  -9   1   6       20.78       15.22      4.50 o
  -8   1   6        0.91       -0.29      4.56 o
  -7   1   6       59.28       67.91      6.83 o
  -6   1   6       24.85       30.35      3.60 o
  -5   1   6      302.85      320.70      7.39 o
  -4   1   6       21.98       12.32      2.25 o
  -3   1   6        3.46        9.46      1.93 o
  -2   1   6       64.00       73.28      2.37 o
  -1   1   6        0.55        2.56      1.24 o
   0   1   6      911.72     1058.01      6.43 o
   1   1   6      340.87      352.66      4.64 o
   2   1   6        1.67        0.98      1.34 o
   3   1   6        0.07        3.33      1.44 o
   4   1   6       58.30       79.78      5.38 o
   5   1   6        9.08       13.39      3.41 o
   6   1   6       11.45        7.31      3.25 o
   7   1   6       27.94       37.49      4.20 o
   8   1   6      278.65      290.13      9.26 o
   9   1   6      159.40      141.51      8.02 o
  10   1   6        1.08       -0.74      5.58 o
  11   1   6        9.02       -2.31     10.98 o
 -11   2   6       98.25       91.18     11.07 o
 -10   2   6      104.31      107.34      8.44 o
  -9   2   6       24.78       26.70      5.51 o
  -8   2   6      157.10      162.53     12.74 o
  -7   2   6      171.11      164.00      8.09 o
  -6   2   6      522.38      554.38     24.84 o
  -5   2   6        2.91        5.20      2.88 o
  -4   2   6      295.33      317.23      8.32 o
  -3   2   6     1898.45     1864.13     16.53 o
  -2   2   6      871.27      845.89      6.49 o
  -1   2   6      159.73      149.86      2.52 o
   0   2   6      602.50      582.93      7.10 o
   1   2   6      378.68      421.59      4.52 o
   2   2   6     1214.03     1175.95      9.73 o
   3   2   6      241.56      234.06      4.70 o
   4   2   6      606.54      590.90      7.04 o
   5   2   6      745.96      733.84     11.41 o
   6   2   6      258.97      264.16     10.14 o
   7   2   6      270.70      274.75     11.02 o
   8   2   6        4.66        6.15      3.67 o
   9   2   6       15.94       16.16      4.33 o
  10   2   6       83.98       73.83      7.72 o
  11   2   6      129.04      101.50     18.05 o
 -10   3   6       54.09       61.05      7.89 o
  -9   3   6        4.32        7.24      5.37 o
  -8   3   6      192.19      196.42     13.44 o
  -7   3   6      158.39      172.07      6.92 o
  -6   3   6        4.42        9.52      2.68 o
  -5   3   6       51.04       39.60      4.51 o
  -4   3   6       79.83       97.97      2.62 o
  -3   3   6       42.06       41.59      2.00 o
  -2   3   6      139.04      123.24      2.86 o
  -1   3   6       18.66       15.85      1.42 o
   0   3   6       85.26       68.29      2.57 o
   1   3   6     1075.84     1056.44      9.01 o
   2   3   6      295.52      313.49      4.69 o
   3   3   6      277.57      340.96      7.15 o
   4   3   6      416.54      438.36      8.56 o
   5   3   6       34.76       32.88      4.32 o
   6   3   6      590.65      511.96     22.18 o
   7   3   6        7.71        8.96      3.91 o
   8   3   6       27.80       27.46      4.57 o
   9   3   6       11.51       11.83      4.59 o
  10   3   6        1.18        7.53      5.66 o
  11   3   6        8.94       25.84     14.68 o
 -10   4   6        4.57        1.38     12.94 o
  -9   4   6       58.51       49.78      8.37 o
  -8   4   6      187.26      191.68     11.37 o
  -7   4   6        3.59        0.28      3.98 o
  -6   4   6      294.30      292.84     10.78 o
  -5   4   6      172.36      163.32      5.75 o
  -4   4   6       34.56       35.33      2.55 o
  -3   4   6      201.84      194.37      5.04 o
  -2   4   6       50.02       58.80      2.43 o
  -1   4   6     1118.28     1116.28      9.92 o
   0   4   6      951.36      986.23     11.65 o
   1   4   6      101.38      111.50      4.01 o
   2   4   6      525.56      506.80      6.76 o
   3   4   6       29.71       27.86      2.99 o
   4   4   6      668.57      633.85     12.86 o
   5   4   6        7.70        6.03      4.21 o
   6   4   6       39.52       41.60      7.35 o
   7   4   6      113.84      105.31      6.43 o
   8   4   6      133.37      130.22     13.58 o
   9   4   6        1.13       -2.37      5.25 o
  10   4   6       60.43       48.51     13.71 o
 -10   5   6      101.14      113.83     19.98 o
  -9   5   6        1.03        4.06      6.37 o
  -8   5   6       40.37       48.39      8.86 o
  -7   5   6       53.02       49.08      5.22 o
  -6   5   6       18.67       11.67      3.87 o
  -5   5   6      160.58      161.66      7.44 o
  -4   5   6      165.21      191.24      6.50 o
  -3   5   6        2.02       -0.86      2.91 o
  -2   5   6       64.55       59.02      4.12 o
  -1   5   6        3.05        2.48      1.41 o
   0   5   6       55.63       55.29      3.06 o
   1   5   6      421.28      416.18     12.20 o
   2   5   6      201.75      197.40      5.81 o
   3   5   6      631.82      601.89     11.69 o
   4   5   6      605.70      594.35     11.15 o
   5   5   6      137.58      135.56     10.71 o
   6   5   6       80.61       80.97      6.79 o
   7   5   6      163.03      147.78      8.93 o
   8   5   6        6.25        5.70      5.27 o
   9   5   6      147.03      142.05     11.83 o
  -9   6   6       12.54        0.27      9.66 o
  -8   6   6      100.03       81.58      8.96 o
  -7   6   6        0.19       -5.01      5.01 o
  -6   6   6       89.12       89.53      6.21 o
  -5   6   6      149.80      139.13      8.44 o
  -4   6   6        6.90        3.38      3.72 o
  -3   6   6       78.44       68.40      4.73 o
  -2   6   6       26.90       32.11      3.69 o
  -1   6   6      399.34      354.51     10.38 o
   0   6   6       73.93       70.38      3.97 o
   1   6   6      231.38      220.54      7.91 o
   2   6   6      391.22      366.52     10.39 o
   3   6   6      285.99      296.72      8.45 o
   4   6   6        1.82        4.13      3.31 o
   5   6   6       25.29       18.47      3.94 o
   6   6   6       17.18       16.70      4.24 o
   7   6   6        1.83        6.39      4.87 o
   8   6   6        2.24        9.75      6.94 o
  -8   7   6       15.32       19.74      8.51 o
  -7   7   6       36.19       45.31      6.31 o
  -6   7   6        0.66       -1.56      5.03 o
  -5   7   6       46.67       53.52      5.52 o
  -4   7   6       81.82       87.33      6.53 o
  -3   7   6       19.66       21.48      3.60 o
  -2   7   6      483.81      524.84     14.15 o
  -1   7   6      178.05      200.45      7.91 o
   0   7   6       43.74       47.34      4.70 o
   1   7   6        1.12        0.51      4.27 o
   2   7   6       22.69       20.28      3.91 o
   3   7   6       43.62       56.64      6.13 o
   4   7   6       74.80       67.19      6.59 o
   5   7   6       17.67       15.58      5.44 o
   6   7   6      391.40      386.10     16.64 o
   7   7   6      111.39      108.01     14.29 o
   8   7   6       45.46       48.83     12.49 o
  -7   8   6       25.17        5.69     12.87 o
  -6   8   6        0.37       -0.97      5.95 o
  -5   8   6       12.47       14.18      5.56 o
  -4   8   6        6.78        4.38      4.55 o
  -3   8   6        0.08        1.64      3.75 o
  -2   8   6        0.00        2.68      3.71 o
  -1   8   6        0.60        0.62      3.85 o
   0   8   6      134.48      134.42      9.22 o
   1   8   6       10.43       15.52      5.05 o
   2   8   6        0.15        0.04      5.55 o
   3   8   6       77.88       74.71      7.49 o
   4   8   6       31.34       40.64      6.37 o
   5   8   6        0.00        5.28      5.81 o
   6   8   6        6.78       -1.62      7.15 o
   7   8   6       21.13       15.65     12.54 o
  -5   9   6      171.26      170.63     22.02 o
  -4   9   6      235.89      208.75     14.13 o
  -3   9   6        1.44       -2.98      5.06 o
  -2   9   6       80.75       88.64      6.21 o
  -1   9   6       39.29       51.57      5.35 o
   0   9   6       47.61       63.49      9.49 o
   1   9   6       86.08       97.24      8.57 o
   2   9   6       13.65       16.33      5.73 o
   3   9   6       93.33       84.93      8.35 o
   4   9   6      170.69      173.27     11.53 o
  -2  10   6       43.11       62.64     12.97 o
  -1  10   6       81.24       92.25      9.96 o
   0  10   6       43.06       47.10     10.11 o
   1  10   6        0.18       -4.04      9.68 o
   2  10   6        1.81        8.34     12.13 o
 -11   1   7       73.96       65.26      8.14 o
 -10   1   7      150.04      158.38      8.48 o
  -9   1   7       31.46       33.52      5.11 o
  -8   1   7      198.96      192.15      9.62 o
  -7   1   7       51.34       63.69      5.76 o
  -6   1   7      152.19      160.56      5.48 o
  -5   1   7      419.37      410.04      8.35 o
  -4   1   7       53.81       46.51      2.95 o
  -3   1   7       37.36       38.88      2.12 o
  -2   1   7     1139.15     1083.03      8.79 o
  -1   1   7      276.54      305.24      5.09 o
   0   1   7     2383.88     2473.08     15.63 o
   1   1   7       81.84       67.05      1.96 o
   2   1   7     1011.46     1092.36     13.43 o
   3   1   7     1321.44     1266.34     18.17 o
   4   1   7      242.17      250.39      5.71 o
   5   1   7      103.69      106.80      5.26 o
   6   1   7      137.85      135.16      6.20 o
   7   1   7        8.57        7.68      3.49 o
   8   1   7       34.07       36.47      4.47 o
   9   1   7      173.68      157.55      7.74 o
  10   1   7        0.01        0.28      5.03 o
 -11   2   7        0.05        7.15     12.81 o
 -10   2   7       17.79       17.27      5.82 o
  -9   2   7        7.55        8.79      4.83 o
  -8   2   7        1.13        3.48      3.98 o
  -7   2   7       11.72        9.53      4.47 o
  -6   2   7       24.50       23.42      3.81 o
  -5   2   7       14.90       17.91      3.22 o
  -4   2   7        0.23       -0.32      2.31 o
  -3   2   7       70.61       93.81      3.76 o
  -2   2   7      167.11      170.06      3.97 o
  -1   2   7      774.95      725.92      7.97 o
   0   2   7      379.77      418.94      4.30 o
   1   2   7      386.57      388.52      4.70 o
   2   2   7       12.83        7.49      1.41 o
   3   2   7       23.24       24.31      2.08 o
   4   2   7       84.24       68.99      3.35 o
   5   2   7        6.52        7.77      2.16 o
   6   2   7      525.89      510.56     13.96 o
   7   2   7       13.44       13.31      3.88 o
   8   2   7        2.79        2.33      3.41 o
   9   2   7       14.41       13.53      4.39 o
  10   2   7        2.58        2.00      5.98 o
 -10   3   7       68.66       81.07     13.40 o
  -9   3   7        7.55       12.10      5.67 o
  -8   3   7      242.54      242.28     13.79 o
  -7   3   7       57.71       63.41      5.43 o
  -6   3   7       18.29       21.55      3.57 o
  -5   3   7      571.54      526.68     12.31 o
  -4   3   7      256.43      257.74      7.88 o
  -3   3   7      360.78      350.45      6.07 o
  -2   3   7      566.17      539.17      5.78 o
  -1   3   7       40.42       49.75      2.11 o
   0   3   7      309.32      317.67      5.22 o
   1   3   7       90.35       76.88      2.85 o
   2   3   7       98.64       93.58      2.64 o
   3   3   7       68.77       73.65      2.94 o
   4   3   7      312.94      310.19      6.53 o
   5   3   7       25.63       28.43      4.12 o
   6   3   7       84.38       75.00      5.64 o
   7   3   7        5.74       12.55      4.03 o
   8   3   7      163.90      162.73      9.09 o
   9   3   7       61.12       62.04      6.50 o
  10   3   7       25.56       25.77      6.96 o
 -10   4   7       16.91       13.60     12.63 o
  -9   4   7       38.64       45.07      6.50 o
  -8   4   7        3.00        0.54      5.06 o
  -7   4   7        0.05       -1.59      4.04 o
  -6   4   7        0.07       -2.81      3.61 o
  -5   4   7       31.25       35.65      4.42 o
  -4   4   7       76.23       75.91      3.98 o
  -3   4   7        0.81        2.13      1.50 o
  -2   4   7       97.38       98.14      3.43 o
  -1   4   7      767.42      720.80      8.02 o
   0   4   7      396.26      413.39      7.35 o
   1   4   7      104.78      100.90      4.73 o
   2   4   7     1455.08     1441.96     14.40 o
   3   4   7        4.99       10.01      2.10 o
   4   4   7      699.08      694.28     12.66 o
   5   4   7      114.24      108.50     10.84 o
   6   4   7       38.38       25.51      4.84 o
   7   4   7      149.29      146.33      7.62 o
   8   4   7        6.44       10.43      5.72 o
   9   4   7       11.44        4.01      5.71 o
  10   4   7        6.93        7.38     13.07 o
 -10   5   7       36.67       21.94     11.65 o
  -9   5   7       15.78       10.94      9.42 o
  -8   5   7       18.49       24.60      5.09 o
  -7   5   7       71.69       67.06      5.75 o
  -6   5   7       18.13       23.08      3.98 o
  -5   5   7       33.26       27.97      4.09 o
  -4   5   7        0.07       -1.75      3.31 o
  -3   5   7      789.37      745.88     12.55 o
  -2   5   7      381.11      392.69      9.09 o
  -1   5   7       43.55       35.41      2.36 o
   0   5   7      634.30      632.43     11.71 o
   1   5   7      153.74      161.01      6.79 o
   2   5   7       47.92       44.25      2.28 o
   3   5   7        6.04        2.99      2.41 o
   4   5   7       19.17       22.78      3.15 o
   5   5   7        0.16       -1.17      3.84 o
   6   5   7      111.80      115.91      7.89 o
   7   5   7       22.94       18.88      5.39 o
   8   5   7       54.83       37.86      5.81 o
   9   5   7       36.70       59.83     22.30 o
  -9   6   7       38.46       35.98      9.27 o
  -8   6   7        7.70       13.68      8.05 o
  -7   6   7       78.57       95.44      6.71 o
  -6   6   7      178.35      191.08      8.81 o
  -5   6   7        2.60        1.14      4.13 o
  -4   6   7       63.17       79.06      5.74 o
  -3   6   7      191.51      182.57      6.98 o
  -2   6   7        3.91        4.54      3.24 o
  -1   6   7       17.94       23.91      3.56 o
   0   6   7       85.65       82.34      6.08 o
   1   6   7      307.17      320.46      9.51 o
   2   6   7      333.84      323.09     10.05 o
   3   6   7        6.09        7.71      4.59 o
   4   6   7      494.87      481.76     14.74 o
   5   6   7      323.61      344.97     14.39 o
   6   6   7       65.22       79.91      7.15 o
   7   6   7      371.41      348.66     16.18 o
   8   6   7        1.29        3.38      7.11 o
  -8   7   7       20.13       14.26     11.77 o
  -7   7   7       51.54       31.23      7.64 o
  -6   7   7       24.24       22.27      5.75 o
  -5   7   7       27.43       22.45      4.47 o
  -4   7   7       36.68       56.96      5.66 o
  -3   7   7       39.96       43.64      4.96 o
  -2   7   7       38.19       44.63      4.51 o
  -1   7   7       21.31       21.53      4.06 o
   0   7   7       55.88       55.74      5.71 o
   1   7   7       26.08       23.24      4.66 o
   2   7   7       32.35       33.73      5.68 o
   3   7   7       22.77       19.35      4.39 o
   4   7   7        0.28        0.03      4.96 o
   5   7   7       72.70       81.97      7.42 o
   6   7   7       50.37       58.97      7.66 o
   7   7   7      132.67      139.88     13.76 o
  -7   8   7       54.62       54.89     14.09 o
  -6   8   7       85.03       83.16     25.57 o
  -5   8   7        3.52        6.40      5.58 o
  -4   8   7      308.28      323.81     13.80 o
  -3   8   7      144.05      152.82      8.53 o
  -2   8   7        9.28       11.69      3.79 o
  -1   8   7       75.73       89.11      6.15 o
   0   8   7       37.09       34.70      5.23 o
   1   8   7       39.30       43.19      5.52 o
   2   8   7      303.47      311.86     13.48 o
   3   8   7       75.14       66.24      7.07 o
   4   8   7      115.81      117.75     10.75 o
   5   8   7       18.21       23.86      7.10 o
   6   8   7       13.43       21.09     11.08 o
   7   8   7       55.74       58.17     13.02 o
  -4   9   7       28.82       39.98     13.72 o
  -3   9   7       56.20       61.04      7.26 o
  -2   9   7       27.35       23.96      5.59 o
  -1   9   7       21.74       17.13      5.33 o
   0   9   7        0.07        2.18      5.27 o
   1   9   7        5.95        4.44      5.61 o
   2   9   7        0.00        1.41      5.90 o
   3   9   7       18.48        7.28      6.97 o
  -2  10   7       28.79       31.64     12.07 o
  -1  10   7      186.65      180.78     21.12 o
   0  10   7        8.68       -0.14     13.57 o
   1  10   7       75.04       75.39     17.06 o
 -11   0   8       36.05       25.62      9.58 o
 -10   0   8       24.87       30.36      6.74 o
  -9   0   8       38.47       34.72      7.80 o
  -8   0   8       21.81       25.36      9.17 o
  -7   0   8      437.47      441.51     15.28 o
  -6   0   8       53.09       46.55      5.78 o
  -5   0   8        2.17        0.49      3.90 o
  -4   0   8       49.36       34.63      2.90 o
  -3   0   8       59.81       63.62      3.53 o
  -2   0   8      647.91      590.76      6.55 o
  -1   0   8      814.15      807.94     18.18 o
   0   0   8      668.24      709.92     14.17 o
   1   0   8      610.67      531.48      8.67 o
   2   0   8      155.54      147.69      5.18 o
   3   0   8      114.82      103.87      5.92 o
   4   0   8      272.55      297.10      7.44 o
   5   0   8        1.08        2.61      4.71 o
   6   0   8     1224.74     1250.72     24.10 o
   7   0   8     1194.39     1136.24     27.48 o
   8   0   8        0.07        5.07      5.70 o
   9   0   8      134.66      141.02     10.55 o
  10   0   8      138.39      131.46     10.70 o
 -11   1   8        4.35        4.08     11.07 o
 -10   1   8        0.00        0.35      5.62 o
  -9   1   8       17.80       22.16      4.98 o
  -8   1   8       17.43       18.28      4.35 o
  -7   1   8       10.87       13.44      3.97 o
  -6   1   8       81.96       79.02      5.29 o
  -5   1   8        1.74        0.74      1.91 o
  -4   1   8       17.50       14.37      2.17 o
  -3   1   8       52.81       56.45      2.58 o
  -2   1   8      639.73      633.45      7.43 o
  -1   1   8       51.43       57.00      2.42 o
   0   1   8      225.59      227.45      3.79 o
   1   1   8      248.83      271.63      4.00 o
   2   1   8      146.76      124.22      3.49 o
   3   1   8      127.02      155.48      5.07 o
   4   1   8      151.71      158.29      4.65 o
   5   1   8       75.43       79.84      4.57 o
   6   1   8        2.47        5.44      2.68 o
   7   1   8        0.61        0.46      3.66 o
   8   1   8       95.74       96.26      6.04 o
   9   1   8      148.69      152.59      8.04 o
  10   1   8        0.54       -2.95      5.71 o
 -10   2   8      142.54      115.29     11.51 o
  -9   2   8       46.72       41.85      5.11 o
  -8   2   8       60.15       54.63      6.72 o
  -7   2   8       61.85       63.39      6.38 o
  -6   2   8      158.17      154.02     15.79 o
  -5   2   8      121.89      116.72      4.94 o
  -4   2   8      968.77      960.17     12.25 o
  -3   2   8        0.91        0.58      1.40 o
  -2   2   8      386.05      379.70     10.46 o
  -1   2   8        1.28        2.76      1.12 o
   0   2   8       96.70      102.69      2.68 o
   1   2   8      381.56      372.48      5.46 o
   2   2   8     1296.54     1293.10     11.83 o
   3   2   8       89.28       95.79      3.56 o
   4   2   8      566.92      530.83      8.49 o
   5   2   8      117.00      118.56      5.26 o
   6   2   8        0.55        1.32      3.74 o
   7   2   8       66.15       72.69      5.33 o
   8   2   8       32.35       32.03      4.20 o
   9   2   8      275.46      273.65     11.04 o
  10   2   8       25.49       22.71      5.71 o
 -10   3   8        0.01        0.78      8.54 o
  -9   3   8       46.01       36.91      7.00 o
  -8   3   8        0.10        3.46      5.22 o
  -7   3   8        8.81       14.05      4.56 o
  -6   3   8       11.56       13.08      3.62 o
  -5   3   8       82.45      103.86      6.10 o
  -4   3   8       20.14       22.11      2.37 o
  -3   3   8      720.63      712.87      8.32 o
  -2   3   8      392.14      389.79      5.05 o
  -1   3   8       43.52       37.22      3.20 o
   0   3   8      204.98      213.12      5.78 o
   1   3   8      357.17      341.03      6.03 o
   2   3   8      197.68      176.69      3.67 o
   3   3   8       83.82       79.26      3.20 o
   4   3   8     1465.68     1478.27     14.95 o
   5   3   8       60.95       53.19      4.88 o
   6   3   8        3.90        3.09      3.88 o
   7   3   8        0.82        3.76      3.87 o
   8   3   8       14.57       12.02      4.92 o
   9   3   8       17.13       10.70      4.77 o
  10   3   8        4.19        8.15      8.46 o
  -9   4   8       30.24       33.42      7.71 o
  -8   4   8        0.38       -0.02      5.61 o
  -7   4   8      270.86      260.61     21.65 o
  -6   4   8       25.64       18.86      3.83 o
  -5   4   8      384.68      381.27     11.55 o
  -4   4   8      122.36      128.32      8.63 o
  -3   4   8        5.48        3.27      2.14 o
  -2   4   8      415.19      422.66      7.62 o
  -1   4   8      847.20      785.97     10.34 o
   0   4   8       61.32       60.43      3.98 o
   1   4   8       49.47       51.97      4.35 o
   2   4   8      103.42       93.11      3.05 o
   3   4   8      327.67      317.98      7.94 o
   4   4   8      197.85      210.39     12.71 o
   5   4   8      175.22      179.72      7.96 o
   6   4   8      379.37      402.55     13.62 o
   7   4   8      190.34      192.02      8.77 o
   8   4   8       33.53       35.18      6.20 o
   9   4   8       33.81       40.65      6.90 o
  10   4   8        0.32       -3.34     15.13 o
  -9   5   8        0.07        3.36      9.37 o
  -8   5   8       41.38       49.11      6.24 o
  -7   5   8        0.02        0.27      4.84 o
  -6   5   8      104.43      121.92      7.12 o
  -5   5   8       53.12       57.72      5.11 o
  -4   5   8        0.09        1.42      3.29 o
  -3   5   8        8.92       10.91      2.73 o
  -2   5   8      326.08      320.25      8.90 o
  -1   5   8      102.57      114.80      4.73 o
   0   5   8      574.45      554.10     10.37 o
   1   5   8      480.76      458.70     11.21 o
   2   5   8     1231.94     1236.90     18.84 o
   3   5   8      170.47      164.88      7.91 o
   4   5   8       29.21       22.36      4.15 o
   5   5   8      503.97      479.53     15.43 o
   6   5   8       53.70       44.82      5.87 o
   7   5   8      116.50      103.91      8.13 o
   8   5   8       24.06       39.76      5.90 o
   9   5   8       18.36       10.22     13.49 o
  -8   6   8       10.17        7.55      8.78 o
  -7   6   8        2.40       13.84      5.68 o
  -6   6   8       12.45       14.85      4.97 o
  -5   6   8       88.48       91.71      7.55 o
  -4   6   8      311.37      333.52     12.80 o
  -3   6   8        4.49        3.86      3.45 o
  -2   6   8       30.15       30.75      3.73 o
  -1   6   8      201.88      185.25      7.06 o
   0   6   8        6.88        7.87      4.43 o
   1   6   8        0.28       -1.41      3.11 o
   2   6   8        0.33        0.51      3.60 o
   3   6   8      165.92      158.88      7.78 o
   4   6   8      455.69      422.60     16.04 o
   5   6   8       64.20       68.81      7.45 o
   6   6   8       50.66       49.48      6.12 o
   7   6   8      155.64      151.61      9.65 o
   8   6   8       10.48       14.69      8.99 o
  -6   7   8       65.02       71.88     10.33 o
  -5   7   8      196.02      188.18     10.67 o
  -4   7   8        0.65        1.55      5.34 o
  -3   7   8      222.61      231.76     11.32 o
  -2   7   8        5.03        6.14      4.30 o
  -1   7   8      169.42      178.71      7.87 o
   0   7   8      739.54      712.78     16.48 o
   1   7   8      200.98      196.39      9.36 o
   2   7   8      154.11      144.17      9.39 o
   3   7   8      111.74      108.48     14.47 o
   4   7   8       28.16       31.08      7.32 o
   5   7   8       94.02       86.96      8.08 o
   6   7   8       25.83       33.62      7.12 o
   7   7   8        3.14        6.42      8.76 o
  -6   8   8       55.87       83.52     15.81 o
  -5   8   8       18.14       11.54      8.52 o
  -4   8   8        0.04       -3.82      5.88 o
  -3   8   8        0.03        0.93      5.56 o
  -2   8   8       23.06       26.53      5.76 o
  -1   8   8        5.18        3.50      3.88 o
   0   8   8        4.46        2.62      4.88 o
   1   8   8        3.13        4.93      4.42 o
   2   8   8       19.43       17.34      7.55 o
   3   8   8        9.08        6.59      6.81 o
   4   8   8        1.41        4.33      7.37 o
   5   8   8       26.75       32.44     13.35 o
  -4   9   8        7.98       18.55     13.22 o
  -3   9   8      215.13      197.95     16.07 o
  -2   9   8      106.97       97.55      9.99 o
  -1   9   8       54.32       64.07      7.17 o
   0   9   8      198.56      216.41     11.69 o
   1   9   8        8.45       13.26      6.38 o
   2   9   8      137.75      136.63     11.85 o
   3   9   8       80.30       73.11     17.36 o
   0  10   8       14.67       11.11     14.19 o
 -10   1   9       14.77        6.32     13.67 o
  -9   1   9       95.65       95.77      7.17 o
  -8   1   9       86.57       97.15      6.26 o
  -7   1   9       13.48       17.38      3.51 o
  -6   1   9      115.89      110.46      5.39 o
  -5   1   9       76.42       74.65      3.49 o
  -4   1   9       76.34       72.18      3.66 o
  -3   1   9      149.07      142.95      3.98 o
  -2   1   9        0.10       -0.26      1.80 o
  -1   1   9      158.56      136.85     11.79 o
   0   1   9     1106.16     1019.20     10.00 o
   1   1   9      215.42      208.10      5.92 o
   2   1   9      664.37      707.16      8.54 o
   3   1   9        7.11        4.74      1.97 o
   4   1   9     1099.94     1018.34     11.60 o
   5   1   9      549.92      548.19     11.46 o
   6   1   9       16.22       11.60      2.63 o
   7   1   9      583.05      583.72     23.42 o
   8   1   9      130.88      129.13      6.94 o
   9   1   9        0.82       -2.72      4.35 o
  10   1   9       84.86       86.52      8.61 o
  -9   2   9        0.78       -2.31      5.43 o
  -8   2   9        3.23        5.02      3.98 o
  -7   2   9        8.19        4.35      3.98 o
  -6   2   9       22.33       32.28      4.27 o
  -5   2   9      214.26      222.65      6.60 o
  -4   2   9      241.94      235.11      6.45 o
  -3   2   9      223.34      225.00      7.10 o
  -2   2   9      336.91      334.92      7.84 o
  -1   2   9      150.79      156.29      4.71 o
   0   2   9      492.45      491.96      7.40 o
   1   2   9      437.30      452.09      6.70 o
   2   2   9        1.85        2.07      1.56 o
   3   2   9        0.28       -0.14      2.08 o
   4   2   9        3.90        4.82      2.14 o
   5   2   9      142.89      149.97      5.63 o
   6   2   9       70.68       66.68      5.00 o
   7   2   9       14.11       18.28      3.67 o
   8   2   9        1.21        2.36      3.99 o
   9   2   9        6.09        3.86      4.24 o
  10   2   9        2.11       -1.49      7.01 o
 -10   3   9        0.01        0.56     12.97 o
  -9   3   9       36.14       37.69     16.13 o
  -8   3   9        2.81        4.98      5.70 o
  -7   3   9      111.20       92.49      9.32 o
  -6   3   9      113.55      119.88      9.00 o
  -5   3   9       52.39       50.71      4.67 o
  -4   3   9      404.97      401.24     12.49 o
  -3   3   9      454.16      447.93      7.22 o
  -2   3   9        3.52        0.85      1.09 o
  -1   3   9      822.25      825.65     22.40 o
   0   3   9      995.56     1029.67     10.43 o
   1   3   9      200.52      209.58      5.62 o
   2   3   9      968.93      932.82      9.60 o
   3   3   9      623.44      635.58      9.47 o
   4   3   9       27.28       23.84      2.57 o
   5   3   9      212.51      225.24      8.85 o
   6   3   9       54.82       60.40      5.96 o
   7   3   9       45.08       48.66      5.14 o
   8   3   9        9.80       12.66      4.21 o
   9   3   9       82.68       83.05      7.56 o
  -9   4   9        0.00        9.92     13.40 o
  -8   4   9       29.24       29.42      9.59 o
  -7   4   9      103.65       79.20      7.57 o
  -6   4   9       23.86       21.11      5.61 o
  -5   4   9       61.88       72.35      5.67 o
  -4   4   9      437.90      438.20     15.39 o
  -3   4   9        3.88        5.88      3.12 o
  -2   4   9       30.11       28.24      3.81 o
  -1   4   9      137.31      129.61      5.56 o
   0   4   9      447.45      418.08      8.57 o
   1   4   9        0.27       -0.39      3.01 o
   2   4   9      917.10      938.98     16.71 o
   3   4   9      484.76      470.49      9.98 o
   4   4   9       47.03       50.48      4.07 o
   5   4   9       57.69       50.53      5.10 o
   6   4   9       59.25       58.24      5.71 o
   7   4   9       56.51       52.16      6.47 o
   8   4   9        1.27       -1.34      4.74 o
   9   4   9       63.21       69.98      9.82 o
  -8   5   9       28.99       31.91      9.74 o
  -7   5   9       59.66       48.31     11.04 o
  -6   5   9      199.26      230.34     10.08 o
  -5   5   9       10.88        8.17      4.53 o
  -4   5   9        0.77        0.80      4.42 o
  -3   5   9        0.14       -0.36      4.08 o
  -2   5   9      104.72      114.73      5.53 o
  -1   5   9        9.43        9.17      2.96 o
   0   5   9       63.66       67.23      4.17 o
   1   5   9       48.93       52.54      4.19 o
   2   5   9      590.77      581.23     14.41 o
   3   5   9      163.81      179.22      7.22 o
   4   5   9      354.11      348.10     10.09 o
   5   5   9      451.76      454.26     13.07 o
   6   5   9        1.32       -0.02      4.80 o
   7   5   9       85.63       73.14      9.93 o
   8   5   9       20.65       29.42      6.63 o
   9   5   9       50.70       89.68     17.35 o
  -7   6   9       88.22       74.79     11.88 o
  -6   6   9        0.01       -5.20      5.20 o
  -5   6   9      118.33      125.82      8.79 o
  -4   6   9       25.65       22.78      5.69 o
  -3   6   9      153.86      162.80      9.41 o
  -2   6   9      714.24      708.48     15.33 o
  -1   6   9       18.46        9.69      3.59 o
   0   6   9      416.52      402.21     13.24 o
   1   6   9       76.68       83.60      6.93 o
   2   6   9        0.08        0.13      3.72 o
   3   6   9       48.68       56.90      5.40 o
   4   6   9        0.52       -0.17      4.61 o
   5   6   9      115.08      125.07      8.84 o
   6   6   9       37.44       32.79      5.57 o
   7   6   9       31.54       41.20      9.11 o
  -6   7   9       34.22       35.78      8.60 o
  -5   7   9        0.01        0.29      5.66 o
  -4   7   9        0.11        0.79      5.39 o
  -3   7   9        0.33       -1.98      4.53 o
  -2   7   9        1.86        4.43      4.89 o
  -1   7   9       26.02       22.91      3.91 o
   0   7   9       26.85       23.37      4.46 o
   1   7   9        6.57        8.40      4.75 o
   2   7   9       66.82       59.58      6.48 o
   3   7   9        0.75       -2.12      5.93 o
   4   7   9       31.75       25.17      7.04 o
   5   7   9       64.44       78.80      8.04 o
   6   7   9       16.97        8.69     14.72 o
   7   7   9      147.47      109.61     18.44 o
  -6   8   9        9.92       23.63     15.30 o
  -5   8   9      252.89      286.94     18.74 o
  -4   8   9       37.32       36.06      8.85 o
  -3   8   9      133.46      140.83     11.18 o
  -2   8   9      456.83      462.75     27.41 o
  -1   8   9        6.85        5.31      4.57 o
   0   8   9      126.46      129.28      8.27 o
   1   8   9      206.36      226.66     10.65 o
   2   8   9        1.62       -2.16      5.25 o
   3   8   9       51.86       54.21      8.15 o
   4   8   9       27.83       29.53     14.65 o
  -4   9   9        9.62        2.20     12.72 o
  -3   9   9        8.21        7.27     12.16 o
  -2   9   9        2.44        6.33     12.92 o
  -1   9   9        3.77        9.67     12.07 o
   0   9   9       62.58       70.84     22.38 o
   1   9   9        7.87       18.61      8.77 o
   2   9   9        0.66        0.04      8.57 o
  -9   0  10       18.09       25.56     10.47 o
  -8   0  10      164.77      157.97     14.07 o
  -7   0  10      207.27      211.24     14.82 o
  -6   0  10       83.47       88.28      6.94 o
  -5   0  10      119.90      109.63      9.03 o
  -4   0  10      310.95      301.83      7.25 o
  -3   0  10      312.47      312.57      6.50 o
  -2   0  10     1240.65     1181.82     26.54 o
  -1   0  10      165.03      163.45     12.41 o
   0   0  10      612.53      610.34     17.47 o
   1   0  10        3.50        2.71      1.19 o
   2   0  10      342.48      335.31      7.62 o
   3   0  10      216.46      175.62      8.37 o
   4   0  10      190.29      139.00     11.64 o
   5   0  10     1288.25     1258.06     26.20 o
   6   0  10       45.73       47.38      4.94 o
   7   0  10        0.35       -3.35      5.49 o
   8   0  10       69.08       70.51      8.06 o
   9   0  10      141.00      167.37     11.76 o
  10   0  10      134.01      161.16     19.04 o
 -10   1  10        6.95       14.46     13.04 o
  -9   1  10       13.91       15.44      6.73 o
  -8   1  10       81.89       83.01      8.46 o
  -7   1  10        7.38        2.13      4.45 o
  -6   1  10        7.79        6.15      3.91 o
  -5   1  10       57.52       52.65      3.72 o
  -4   1  10      247.91      251.81      6.78 o
  -3   1  10      139.43      143.58      4.05 o
  -2   1  10      179.10      184.92      5.14 o
  -1   1  10        3.82        4.04      2.70 o
   0   1  10      150.47      148.50      5.33 o
   1   1  10       29.25       29.56      2.20 o
   2   1  10      131.98      100.50      3.40 o
   3   1  10      187.76      166.85      4.78 o
   4   1  10       84.95       75.43      3.46 o
   5   1  10        0.29        2.86      2.52 o
   6   1  10        8.28        8.26      3.44 o
   7   1  10       35.50       33.15      4.17 o
   8   1  10       25.15       17.89      3.95 o
   9   1  10        0.00        0.46      4.87 o
  10   1  10       57.08       55.11     10.30 o
  -9   2  10        1.13       -2.97      8.18 o
  -8   2  10        1.26       -6.31     14.55 o
  -7   2  10        5.85        8.83      4.15 o
  -6   2  10      288.15      313.97     16.64 o
  -5   2  10      404.66      412.92     12.57 o
  -4   2  10       49.60       38.49      4.28 o
  -3   2  10      307.33      285.79      9.19 o
  -2   2  10      995.20      945.53     15.38 o
  -1   2  10       94.41       96.63      7.19 o
   0   2  10     1364.48     1273.45     10.11 o
   1   2  10       40.46       40.98      2.69 o
   2   2  10     1485.69     1405.18     21.33 o
   3   2  10      346.40      372.32      7.44 o
   4   2  10       12.56       12.90      2.71 o
   5   2  10      132.86      139.75      6.69 o
   6   2  10      157.15      163.07      6.99 o
   7   2  10        3.04        3.84      3.70 o
   8   2  10      222.68      231.18     10.78 o
   9   2  10       15.10       19.16      6.21 o
  10   2  10       19.53       26.42     12.81 o
  -9   3  10        1.34       -2.92     14.10 o
  -8   3  10       54.67       50.52      9.41 o
  -7   3  10       64.13       58.82     11.01 o
  -6   3  10      178.41      186.36     14.35 o
  -5   3  10       28.50       37.75      5.39 o
  -4   3  10        3.06        7.38      4.12 o
  -3   3  10      148.85      132.48      6.16 o
  -2   3  10      437.80      420.78     20.04 o
  -1   3  10      334.63      329.71     10.52 o
   0   3  10        0.39        2.90      2.56 o
   1   3  10      603.49      596.24     10.91 o
   2   3  10        5.80        5.78      2.37 o
   3   3  10       86.99       98.18      4.45 o
   4   3  10       24.45       22.15      3.19 o
   5   3  10       16.58       17.58      4.21 o
   6   3  10        3.13        2.49      4.25 o
   7   3  10       56.48       57.77      5.06 o
   8   3  10       27.80       32.20      4.76 o
   9   3  10       18.72       15.42      5.87 o
  -9   4  10       28.61       29.65     13.86 o
  -8   4  10       62.04       83.35     15.05 o
  -7   4  10        2.37        4.60      7.24 o
  -6   4  10       12.73        7.94      7.13 o
  -5   4  10        7.91       11.48      4.51 o
  -4   4  10       22.98       18.10      4.86 o
  -3   4  10      356.95      341.58     18.08 o
  -2   4  10      222.40      246.09     10.73 o
  -1   4  10      210.76      192.40      7.87 o
   0   4  10      851.48      870.55     12.64 o
   1   4  10      877.41      888.51     13.07 o
   2   4  10       18.69       19.27      3.36 o
   3   4  10      660.75      665.87     15.54 o
   4   4  10       44.15       41.39      3.83 o
   5   4  10       81.84       84.25      5.81 o
   6   4  10       51.08       53.05      5.63 o
   7   4  10       11.93       18.73      5.70 o
   8   4  10       32.10       31.88      5.74 o
   9   4  10        5.76       -0.03     13.96 o
  -8   5  10        1.58       11.56     13.67 o
  -7   5  10       96.25      104.25     13.44 o
  -6   5  10      102.22       97.80     11.37 o
  -5   5  10        7.43        4.54      5.12 o
  -4   5  10      341.62      310.29     12.47 o
  -3   5  10       93.10       85.84      6.98 o
  -2   5  10       83.41       77.18      5.64 o
  -1   5  10       59.85       52.53      4.40 o
   0   5  10      195.01      173.43      6.19 o
   1   5  10       11.60        7.93      2.88 o
   2   5  10       44.53       53.92      4.53 o
   3   5  10       62.88       77.61      5.44 o
   4   5  10      106.76       92.60      5.83 o
   5   5  10        9.61        1.75      4.60 o
   6   5  10       37.95       43.60      6.24 o
   7   5  10       55.52       61.26      6.99 o
   8   5  10       12.95        9.39      8.66 o
  -7   6  10       40.77       54.26     12.84 o
  -6   6  10        3.17       -3.42      7.42 o
  -5   6  10       60.94       50.67      8.42 o
  -4   6  10       66.01       74.68      6.78 o
  -3   6  10      217.45      182.66     10.16 o
  -2   6  10       13.72        9.66      4.46 o
  -1   6  10       25.06       20.50      3.83 o
   0   6  10       97.75       90.75      6.46 o
   1   6  10        6.25        3.93      4.66 o
   2   6  10      186.13      188.83     11.08 o
   3   6  10      108.51       97.55      6.72 o
   4   6  10        3.33        5.08      4.96 o
   5   6  10       11.09       16.77      5.56 o
   6   6  10        9.93       12.68      8.35 o
   7   6  10      174.98      191.70     12.80 o
  -6   7  10       12.70       15.01     11.94 o
  -5   7  10      225.71      206.46     29.04 o
  -4   7  10      241.73      250.04     14.10 o
  -3   7  10        9.81        4.22      5.05 o
  -2   7  10      187.77      204.08     12.63 o
  -1   7  10      320.67      300.74     11.74 o
   0   7  10       49.20       51.97      5.01 o
   1   7  10       18.70       11.60      4.99 o
   2   7  10       58.46       66.78      7.07 o
   3   7  10       39.10       41.39      6.01 o
   4   7  10       91.59       96.71      9.89 o
   5   7  10      174.48      183.44     16.02 o
   6   7  10       16.19        4.13      9.16 o
  -5   8  10        0.53       -0.35     14.56 o
  -4   8  10        2.41        3.72      8.91 o
  -3   8  10       11.83       20.34      8.33 o
  -2   8  10       62.85       67.50      7.46 o
  -1   8  10        5.61        3.89      6.18 o
   0   8  10        9.89        9.36      4.72 o
   1   8  10       13.00       14.78      5.04 o
   2   8  10       12.79       16.07      5.73 o
   3   8  10        1.75       -3.71      8.91 o
   4   8  10        8.73        1.68     14.69 o
   1   9  10       52.24       64.16     13.90 o
  -9   1  11       41.95       31.61     13.41 o
  -8   1  11        3.17        3.61      7.86 o
  -7   1  11      340.95      331.33     13.27 o
  -6   1  11      159.99      161.48     11.85 o
  -5   1  11      364.39      386.68     12.57 o
  -4   1  11     1142.12     1111.21     20.24 o
  -3   1  11       25.97       20.35      3.57 o
  -2   1  11     1098.12     1063.17     17.73 o
  -1   1  11        4.90        7.00      2.96 o
   0   1  11      354.78      354.22      9.95 o
   1   1  11      119.07      112.50      4.21 o
   2   1  11        4.36        0.56      2.39 o
   3   1  11      288.26      294.54      8.52 o
   4   1  11      128.02      157.59      7.17 o
   5   1  11        0.40        2.45      3.11 o
   6   1  11      130.18      141.42      7.54 o
   7   1  11       77.54       90.73      8.01 o
   8   1  11       78.44       80.73      8.51 o
   9   1  11      249.57      209.02     21.41 o
  -8   2  11        2.58       -1.74      7.60 o
  -7   2  11        0.02       -1.06      7.23 o
  -6   2  11        0.75       -0.47      5.71 o
  -5   2  11       65.49       61.63      7.46 o
  -4   2  11       75.11       91.45      6.27 o
  -3   2  11       33.16       38.04      7.33 o
  -2   2  11      146.06      157.74     14.37 o
  -1   2  11      663.39      678.85     24.32 o
   0   2  11        1.26        1.58      3.66 o
   1   2  11       81.74       80.53      4.40 o
   2   2  11      135.31      113.11      4.95 o
   3   2  11       37.40       45.35      3.80 o
   4   2  11        0.32        2.15      2.54 o
   5   2  11       95.22       94.02      6.88 o
   6   2  11       62.03       57.54      5.22 o
   7   2  11       16.03       22.86      5.45 o
   8   2  11      107.45      108.24      8.59 o
   9   2  11        7.81       -3.20     12.61 o
  -8   3  11        5.26        4.77      8.41 o
  -7   3  11       41.67       64.71      9.92 o
  -6   3  11       64.01       74.63     29.40 o
  -5   3  11      135.18      153.40     13.24 o
  -4   3  11      139.14      143.74      7.98 o
  -3   3  11      188.71      198.37      8.45 o
  -2   3  11      611.89      593.98     14.60 o
  -1   3  11      132.92      141.78      7.66 o
   0   3  11      824.04      828.41     15.95 o
   1   3  11      858.39      860.32     12.65 o
   2   3  11        2.75        4.31      2.52 o
   3   3  11      243.72      250.48      6.72 o
   4   3  11      338.19      329.24     10.84 o
   5   3  11       54.28       54.96      6.16 o
   6   3  11      247.29      258.25     13.75 o
   7   3  11      121.00      111.80      7.31 o
   8   3  11       10.98       21.63      7.50 o
   9   3  11        9.42       14.33     12.57 o
  -8   4  11       45.30       29.76     12.99 o
  -7   4  11        1.30       -4.25      8.12 o
  -6   4  11      182.13      184.66     34.38 o
  -5   4  11       21.23       17.80     12.56 o
  -4   4  11      107.99      103.00      8.67 o
  -3   4  11       98.37       95.75      8.26 o
  -2   4  11       40.26       44.59      5.70 o
  -1   4  11       11.71        5.76      4.35 o
   0   4  11      120.32      118.40      5.75 o
   1   4  11       52.13       47.63      4.63 o
   2   4  11        5.94        9.47      2.98 o
   3   4  11        8.19        5.40      3.27 o
   4   4  11        2.86        1.57      3.86 o
   5   4  11       17.43       12.29      5.90 o
   6   4  11        3.56        4.83      4.85 o
   7   4  11      141.36      147.80      9.58 o
   8   4  11      120.99      103.45     17.97 o
  -7   5  11       26.24       34.49     13.33 o
  -6   5  11       16.89       16.79      8.54 o
  -5   5  11        8.52        9.30      7.25 o
  -4   5  11      197.12      188.05     10.21 o
  -3   5  11        1.91        2.29      4.74 o
  -2   5  11      353.85      366.63     13.65 o
  -1   5  11      284.33      292.72      9.87 o
   0   5  11        1.67        1.36      3.21 o
   1   5  11      102.57      101.31      5.32 o
   2   5  11       21.33       30.44      4.55 o
   3   5  11        0.56        3.76      3.45 o
   4   5  11       10.60        5.21      4.37 o
   5   5  11       96.24       83.43      5.90 o
   6   5  11      147.95      151.49      9.61 o
   7   5  11        0.09        2.83      8.90 o
  -6   6  11       85.86       86.83     14.81 o
  -5   6  11       11.59        7.66      6.65 o
  -4   6  11        3.68        5.01      5.34 o
  -3   6  11       51.60       52.85      6.40 o
  -2   6  11        0.13       -0.84      4.79 o
  -1   6  11        8.73        7.49      5.04 o
   0   6  11       42.53       49.35      5.25 o
   1   6  11       22.91       15.01      4.32 o
   2   6  11      197.53      204.06     11.80 o
   3   6  11      147.30      139.33      8.92 o
   4   6  11       39.01       46.14      6.14 o
   5   6  11      263.02      314.33     14.15 o
   6   6  11       34.12       37.84     14.73 o
   7   6  11       47.58       52.25     13.81 o
  -5   7  11        1.84       11.75     12.08 o
  -4   7  11       40.41       46.43      9.69 o
  -3   7  11       12.18       10.30      5.97 o
  -2   7  11        0.46        2.70      5.86 o
  -1   7  11       60.72       51.71      6.56 o
   0   7  11        0.47        0.63      4.13 o
   1   7  11        7.88        7.18      4.57 o
   2   7  11        1.24       -0.66      5.93 o
   3   7  11       24.67       22.02      5.98 o
   4   7  11        8.51        5.48      9.54 o
   5   7  11       35.82       26.43     13.77 o
  -4   8  11      100.91      106.06     17.86 o
  -3   8  11       11.39        8.06     13.10 o
  -2   8  11        4.39        8.74     13.30 o
  -1   8  11       21.54       17.87     13.87 o
   0   8  11      232.95      240.15     25.37 o
   1   8  11        6.60        6.80      6.93 o
   2   8  11      352.36      348.95     17.13 o
   3   8  11      245.58      237.68     26.94 o
  -8   0  12       44.11       39.36     12.35 o
  -7   0  12      380.74      428.04     21.53 o
  -6   0  12     1108.79     1073.61     32.40 o
  -5   0  12        7.12       11.86      5.70 o
  -4   0  12      948.92      932.51     29.35 o
  -3   0  12       34.46       25.23      5.70 o
  -2   0  12      148.96      146.69     15.40 o
  -1   0  12      118.27      130.51      9.86 o
   0   0  12      161.10      177.50     10.81 o
   1   0  12        1.33       -1.31      3.84 o
   2   0  12      164.40      187.11      9.66 o
   3   0  12       52.32       54.50     11.73 o
   4   0  12       51.11       69.98      7.07 o
   5   0  12      163.81      151.86     14.77 o
   6   0  12       51.19       80.00     13.95 o
   7   0  12      479.26      464.83     23.39 o
   8   0  12       54.81       42.56     11.69 o
  -8   1  12       59.34       23.82     12.92 o
  -7   1  12       12.44        6.47      6.06 o
  -6   1  12        0.09        1.61      5.44 o
  -5   1  12        0.03        2.43      5.10 o
  -4   1  12       45.36       64.14      7.10 o
  -3   1  12       93.74       90.93      6.23 o
  -2   1  12       61.81       58.85      5.04 o
  -1   1  12       25.66       17.54      3.48 o
   0   1  12       53.25       36.38      4.09 o
   1   1  12       50.37       43.27      3.90 o
   2   1  12       91.31       74.08      6.01 o
   3   1  12      122.13      115.43      5.93 o
   4   1  12       58.19       56.18      5.02 o
   5   1  12      101.44       94.49      6.80 o
   6   1  12        5.94        2.29      4.50 o
   7   1  12        0.69       -2.24      5.79 o
   8   1  12       39.28       70.37     13.78 o
  -8   2  12       52.22       41.76     12.10 o
  -7   2  12       90.46       84.09     10.35 o
  -6   2  12      169.18      153.42     11.11 o
  -5   2  12       38.32       29.30      6.30 o
  -4   2  12      324.25      345.14     15.01 o
  -3   2  12       19.33       18.76      5.14 o
  -2   2  12      270.64      271.72     12.58 o
  -1   2  12      292.73      282.56     12.43 o
   0   2  12       92.08       76.77      7.07 o
   1   2  12      304.31      321.89      9.95 o
   2   2  12      637.01      649.86     13.01 o
   3   2  12      193.97      175.70      5.82 o
   4   2  12      125.20      136.32      8.02 o
   5   2  12      141.71      131.56      8.74 o
   6   2  12       36.50       44.43      5.48 o
   7   2  12      118.94      137.37     12.30 o
   8   2  12        6.83        7.05     11.39 o
  -7   3  12        2.13        0.91     11.49 o
  -6   3  12        2.36       -1.86      7.45 o
  -5   3  12       21.74       19.19      7.37 o
  -4   3  12        4.65       -1.08      4.87 o
  -3   3  12      119.03       99.74      6.46 o
  -2   3  12      252.28      244.59     10.10 o
  -1   3  12       16.97       18.37      4.92 o
   0   3  12        0.82        3.58      3.32 o
   1   3  12        1.44        2.55      2.74 o
   2   3  12        0.12       -0.34      2.64 o
   3   3  12       51.63       46.76      3.89 o
   4   3  12        0.05       -3.25      4.19 o
   5   3  12       44.54       30.48      6.83 o
   6   3  12      533.19      539.98     20.27 o
   7   3  12       28.29       23.85      6.32 o
   8   3  12        8.05        2.39     12.71 o
  -7   4  12        2.18       -7.62     14.78 o
  -6   4  12       62.18       57.54     11.95 o
  -5   4  12       30.25       31.74      7.48 o
  -4   4  12      151.74      162.27     11.25 o
  -3   4  12       12.99       16.72      4.78 o
  -2   4  12      154.09      147.15      9.48 o
  -1   4  12      231.92      246.77     12.57 o
   0   4  12      116.57      115.80      5.40 o
   1   4  12       46.97       47.88      3.90 o
   2   4  12       43.22       46.10      4.27 o
   3   4  12        7.01        3.78      3.25 o
   4   4  12      608.10      632.77     15.75 o
   5   4  12       83.00       77.18     10.56 o
   6   4  12       16.05       17.49      7.26 o
   7   4  12       32.82       27.39      6.99 o
  -6   5  12       54.10       56.05     14.47 o
  -5   5  12      333.62      357.79     21.15 o
  -4   5  12      113.01      126.37      8.81 o
  -3   5  12        0.33       -1.12      4.83 o
  -2   5  12      153.57      148.49      9.32 o
  -1   5  12       30.67       30.21      5.01 o
   0   5  12       37.94       37.34      4.15 o
   1   5  12       64.10       66.34      5.07 o
   2   5  12        7.02        4.82      3.34 o
   3   5  12      156.87      181.59      7.76 o
   4   5  12       51.75       57.84      5.65 o
   5   5  12       24.70       31.03      5.49 o
   6   5  12       38.17       45.90     10.02 o
  -5   6  12        2.51      -11.49     11.49 o
  -4   6  12       87.55       69.05      7.10 o
  -3   6  12      344.05      328.81     17.50 o
  -2   6  12       85.61       89.92      7.77 o
  -1   6  12        4.59        4.77      5.38 o
   0   6  12       33.67       35.00      4.31 o
   1   6  12       10.23       11.78      3.88 o
   2   6  12       22.36       23.21      4.53 o
   3   6  12        0.31       -0.07      5.60 o
   4   6  12       79.08       80.47      8.97 o
   5   6  12       10.86       15.78      8.68 o
   6   6  12       32.04       29.44     10.82 o
  -4   7  12        0.57       11.16     11.93 o
  -3   7  12       28.82       23.50     11.69 o
  -2   7  12      143.04      169.01     12.59 o
  -1   7  12       12.95       12.02      5.92 o
   0   7  12      474.33      484.50     15.33 o
   1   7  12      191.80      199.78      9.90 o
   2   7  12       11.97       17.73      6.54 o
   3   7  12      137.84      133.36     11.07 o
   4   7  12       33.34       25.37     14.25 o
   5   7  12      134.80      138.58     19.69 o
   0   8  12       57.47       70.30     14.95 o
   1   8  12        0.42        2.15     13.94 o
   2   8  12       36.71       40.28     10.14 o
  -8   1  13      199.89      184.24     20.23 o
  -7   1  13       14.64       21.09     10.88 o
  -6   1  13      236.72      232.46     13.62 o
  -5   1  13       50.41       55.02      6.98 o
  -4   1  13      126.97      135.30      9.84 o
  -3   1  13      128.82      131.65      9.42 o
  -2   1  13       31.68       23.38      5.12 o
  -1   1  13       13.18       17.11      4.72 o
   0   1  13      597.84      611.01     18.88 o
   1   1  13       40.52       30.43      4.46 o
   2   1  13       30.14       36.31      5.34 o
   3   1  13      254.46      229.43      8.28 o
   4   1  13        9.59        6.41      3.82 o
   5   1  13      239.38      246.25     10.32 o
   6   1  13       98.13       99.50      8.36 o
   7   1  13       36.17       35.10     11.27 o
  -7   2  13        0.02       -6.89     11.38 o
  -6   2  13        1.62       -3.12      6.58 o
  -5   2  13       29.11       31.39      5.88 o
  -4   2  13       23.51       16.98      6.42 o
  -3   2  13       20.01       25.61      5.24 o
  -2   2  13       11.81        9.98      4.71 o
  -1   2  13        2.75       -1.26      4.35 o
   0   2  13       36.16       30.88      5.97 o
   1   2  13       34.01       37.45      4.38 o
   2   2  13        0.12       -1.27      3.49 o
   3   2  13        1.22        3.19      3.54 o
   4   2  13      154.10      161.10      9.63 o
   5   2  13       11.63        7.68      5.25 o
   6   2  13       45.44       38.01      5.40 o
   7   2  13       11.09       14.00     12.00 o
  -7   3  13        0.60       -0.61     13.75 o
  -6   3  13       34.09       34.86      8.31 o
  -5   3  13        0.12        0.26      7.11 o
  -4   3  13        8.84        8.33      6.31 o
  -3   3  13       91.23       99.94      8.85 o
  -2   3  13       52.69       63.54      6.13 o
  -1   3  13       74.90       71.01      6.06 o
   0   3  13       81.59       84.77      6.73 o
   1   3  13       35.86       38.84      3.95 o
   2   3  13      224.04      220.38      8.05 o
   3   3  13       72.42       61.86      6.40 o
   4   3  13       36.46       38.20      5.31 o
   5   3  13      143.18      157.25     10.57 o
   6   3  13        6.82        9.14      5.79 o
  -6   4  13       18.26       14.73     13.36 o
  -5   4  13       42.35       40.07     19.97 o
  -4   4  13      162.86      170.43     14.63 o
  -3   4  13       14.84       26.49      5.51 o
  -2   4  13       63.89       71.73      9.70 o
  -1   4  13       23.16       24.95      4.68 o
   0   4  13       71.84       73.43      5.70 o
   1   4  13      137.12      152.01      6.94 o
   2   4  13      109.15      125.63      7.43 o
   3   4  13        6.83        9.72      4.87 o
   4   4  13      400.64      389.06     14.62 o
   5   4  13       71.96       71.13      7.79 o
   6   4  13       32.42       34.79      9.95 o
  -4   5  13        8.33       11.26      7.43 o
  -3   5  13       27.37       42.92      6.00 o
  -2   5  13       24.94       32.05      5.74 o
  -1   5  13       12.50       11.56      5.94 o
   0   5  13      115.13      127.61      8.46 o
   1   5  13        1.16       -1.71      4.56 o
   2   5  13      585.52      643.98     23.97 o
   3   5  13      152.53      149.24      9.48 o
   4   5  13        0.01        3.28      5.15 o
   5   5  13        0.05      -11.60     13.49 o
  -3   6  13        0.01       -2.72      8.55 o
  -2   6  13      173.76      164.11     12.13 o
  -1   6  13      167.89      159.69     10.20 o
   0   6  13       23.37       29.71      6.48 o
   1   6  13       86.25       93.39      7.15 o
   2   6  13       26.08       22.86      4.99 o
   3   6  13       97.87      103.41     12.10 o
   4   6  13       26.74       19.98     14.56 o
  -3   7  13       45.19       29.39     14.80 o
  -2   7  13      220.56      238.38     24.23 o
  -1   7  13        0.00        8.03     15.28 o
   0   7  13       37.50       37.56     17.95 o
   1   7  13        0.06        0.94     14.85 o
   2   7  13        0.98       -9.92      9.92 o
  -5   0  14       88.84       94.30     17.04 o
  -4   0  14        0.52        7.91     11.44 o
  -3   0  14      194.61      216.34     22.75 o
  -2   0  14      791.49      750.46     39.56 o
  -1   0  14      333.09      280.85     24.97 o
   0   0  14        6.00       21.31      9.73 o
   1   0  14      267.98      248.27     21.72 o
   2   0  14       35.78       36.38      9.70 o
   3   0  14      201.11      198.80     14.10 o
   4   0  14      133.39      118.83      9.41 o
   5   0  14      100.40       99.48     12.16 o
   6   0  14      344.54      379.14     21.91 o
  -5   1  14       34.17       47.94      8.92 o
  -4   1  14       21.35        8.44      5.40 o
  -3   1  14       15.63        4.12      5.59 o
  -2   1  14        4.84        2.27      4.80 o
  -1   1  14       44.57       48.19      6.23 o
   0   1  14       39.97       39.18      5.86 o
   1   1  14       72.68       67.39      7.05 o
   2   1  14      130.63      160.83      8.81 o
   3   1  14       56.10       59.00      5.02 o
   4   1  14       10.88       10.18      4.98 o
   5   1  14        9.21       16.81      5.06 o
   6   1  14        1.61        3.00      8.06 o
  -7   2  14       35.55       42.21     12.32 o
  -6   2  14        7.22        0.72     10.96 o
  -5   2  14       57.30       52.45      7.71 o
  -4   2  14      257.91      227.30     13.32 o
  -3   2  14       15.82       23.12      6.15 o
  -2   2  14       72.42       80.83      8.64 o
  -1   2  14        4.76       -1.60      4.78 o
   0   2  14      108.30      105.39      7.40 o
   1   2  14       95.82       88.86      6.17 o
   2   2  14        5.18        6.87      3.83 o
   3   2  14      202.07      183.85      9.52 o
   4   2  14      384.70      422.67     15.40 o
   5   2  14        8.84        8.84      5.79 o
  -6   3  14        8.65        4.30     12.54 o
  -5   3  14       12.84        6.89      8.92 o
  -4   3  14       10.22        0.76      6.50 o
  -3   3  14       10.41       13.08      6.07 o
  -2   3  14      105.09      107.31      7.84 o
  -1   3  14      145.42      157.57      9.07 o
   0   3  14      114.87      111.56      7.89 o
   1   3  14        2.47        2.67      3.65 o
   2   3  14       39.76       50.24      5.18 o
   3   3  14      109.99      108.09     11.86 o
   4   3  14      101.48      118.16      7.89 o
   5   3  14       35.56       37.07      8.09 o
   6   3  14       50.49       36.85     12.97 o
  -5   4  14       10.39        5.93     13.12 o
  -4   4  14       11.15       21.53      8.40 o
  -3   4  14       42.30       33.40      8.23 o
  -2   4  14      135.15      167.42     14.11 o
  -1   4  14       59.66       52.24      6.02 o
   0   4  14      168.18      176.36      9.26 o
   1   4  14      201.43      213.13      9.59 o
   2   4  14        2.31        1.57      4.25 o
   3   4  14       21.89       17.60      5.33 o
   4   4  14        1.76        3.42      5.79 o
   5   4  14       20.17       25.35      8.86 o
   6   4  14      151.32      108.34     17.16 o
  -3   5  14       42.66       10.66     11.82 o
  -2   5  14        0.65       -2.37      6.13 o
  -1   5  14       47.68       59.68      9.08 o
   0   5  14       65.39       66.57      6.76 o
   1   5  14       93.08       91.25      7.74 o
   2   5  14      319.44      315.60     13.50 o
   3   5  14        8.56        6.44      6.49 o
   4   5  14       20.57       22.42     12.27 o
   5   5  14       47.05       60.89     14.72 o
  -2   6  14      107.45      109.64     15.48 o
  -1   6  14       13.12        8.68      8.07 o
   0   6  14      180.08      152.47     19.98 o
   1   6  14       66.02       73.87     18.09 o
   2   6  14        5.40        1.32      8.32 o
  -4   1  15      183.57      169.87     19.48 o
  -3   1  15      137.52      126.28     12.57 o
  -2   1  15       18.42       22.32      7.27 o
  -1   1  15       89.13       77.18     18.05 o
   0   1  15       54.02       61.19      9.73 o
   1   1  15      187.76      203.94     24.95 o
   2   1  15      358.20      370.88     20.12 o
   3   1  15       47.29       50.75      6.25 o
   4   1  15      443.94      489.08     16.78 o
  -4   2  15        3.48        5.25      6.55 o
  -3   2  15        3.74        5.31      5.89 o
  -2   2  15        4.32        3.92      7.72 o
  -1   2  15       22.76       32.05      7.94 o
   0   2  15       61.92       75.41      6.98 o
   1   2  15      201.77      213.60     10.52 o
   2   2  15       42.20       51.84      6.31 o
   3   2  15        3.28        8.33      5.51 o
   4   2  15        4.60        4.09      6.15 o
   5   2  15        5.83        2.68     11.69 o
  -5   3  15        5.14        7.15     11.99 o
  -4   3  15       72.43       71.67      9.74 o
  -3   3  15        9.39        6.85      6.57 o
  -2   3  15       81.79      100.08      9.91 o
  -1   3  15      175.62      179.92      9.80 o
   0   3  15        6.20        3.56      4.80 o
   1   3  15      120.73      124.29      8.39 o
   2   3  15      314.39      347.92     19.92 o
   3   3  15       23.67       32.87      6.06 o
   4   3  15      277.63      320.86     16.11 o
   5   3  15       82.90       77.34     14.27 o
  -4   4  15        5.58       19.19     13.55 o
  -3   4  15       78.36      101.92     17.41 o
  -2   4  15       32.95       39.57     12.52 o
  -1   4  15        0.00       -1.69      6.13 o
   0   4  15       52.95       39.08      6.31 o
   1   4  15       32.24       31.87      5.80 o
   2   4  15       42.17       51.29      6.24 o
   3   4  15       21.47       14.81      5.92 o
   4   4  15       70.07       49.13      9.26 o
  -1   5  15      137.79      136.52     14.01 o
   0   5  15        0.08       -2.77      9.96 o
   1   5  15        1.79        3.87      7.67 o
   2   5  15        2.01        1.83     12.29 o
  -2   6  15       69.37       59.13     15.71 o
  -1   6  15       29.22       15.86     14.69 o
  -3   0  16       45.15       42.25     11.98 o
  -2   0  16      167.36      241.80     25.25 o
  -1   0  16      172.56      165.38     20.70 o
   0   0  16      404.38      433.72     31.43 o
   1   0  16       56.05       68.70     14.21 o
   2   0  16      357.06      323.23     26.48 o
   3   0  16        4.80        5.49      8.98 o
  -3   1  16       11.26       20.35     11.94 o
  -2   1  16       15.49       16.74      7.97 o
  -1   1  16       52.98       57.53      9.60 o
   0   1  16       59.74       49.63      8.68 o
   1   1  16       40.53       34.54      8.31 o
   2   1  16        1.02       -0.54      6.16 o
   3   1  16       30.01       17.56      8.24 o
  -3   2  16      130.01      130.52     18.15 o
  -2   2  16       17.77       31.99     16.08 o
  -1   2  16      102.32      121.34     12.79 o
   0   2  16      359.09      393.54     17.09 o
   1   2  16       16.02       15.42      6.12 o
   2   2  16      702.48      762.47     24.36 o
   3   2  16      216.09      230.28     17.43 o
   4   2  16      113.09      136.58     18.60 o
  -3   3  16       23.58       23.54      9.18 o
  -2   3  16       44.49       42.48      9.23 o
  -1   3  16       60.90       66.36      7.59 o
   0   3  16        9.84        5.35      5.62 o
   1   3  16        6.61       -2.62      6.68 o
   2   3  16        6.08        6.09      6.18 o
   3   3  16      226.98      227.04     13.77 o
   4   3  16       24.56       23.65     14.55 o
  -2   4  16       28.90       30.09     14.04 o
  -1   4  16       73.73       73.48     10.56 o
   0   4  16      137.78      143.62     10.97 o
   1   4  16        1.08        3.20      8.79 o
   2   4  16       65.87       71.85     15.24 o
   3   4  16       34.11       30.90     15.56 o
  -1   1  17        0.23       10.85     11.79 o
   0   1  17      456.03      452.89     28.78 o
   1   1  17       54.90       65.28     10.48 o
   2   1  17       19.70       32.82     13.36 o
   3   1  17       63.81       54.25     14.18 o
  -1   2  17       20.87       11.63      8.42 o
   0   2  17       16.67       19.15      8.58 o
   2   2  17       52.45       56.77     13.60 o
   3   2  17        0.00        4.50     12.99 o
  -1   3  17        2.76        5.85     14.78 o
   0   3  17      180.98      200.22     21.38 o
 
